# Supplementary material for: Rational Design of Metal-Doped Graphitic Materials for Enhanced Lithium–Sulfur Batteries
Source: ACS Nano. 2025 Oct 14;19(42):37013–26. doi: 10.1021/acsnano.5c10546 (PMC12574205; doi:10.1021/acsnano.5c10546)
Supplement: Supplementary file 2 [file nn5c10546_si_002.zip]

Archive with 36 entries (36 files):
- CONTCAR_Sn
- __MACOSX/._CONTCAR_Sn
- CONTCAR_Co
- __MACOSX/._CONTCAR_Co
- CONTCAR_Cr
- __MACOSX/._CONTCAR_Cr
- CONTCAR_Fe
- __MACOSX/._CONTCAR_Fe
- CONTCAR_Ga
- __MACOSX/._CONTCAR_Ga
- CONTCAR_Ge
- __MACOSX/._CONTCAR_Ge
- CONTCAR_In
- __MACOSX/._CONTCAR_In
- CONTCAR_Mn
- __MACOSX/._CONTCAR_Mn
- CONTCAR_Mo
- __MACOSX/._CONTCAR_Mo
- CONTCAR_Nb
- __MACOSX/._CONTCAR_Nb
- CONTCAR_Ni
- __MACOSX/._CONTCAR_Ni
- CONTCAR_Pd
- __MACOSX/._CONTCAR_Pd
- CONTCAR_Rh
- __MACOSX/._CONTCAR_Rh
- CONTCAR_Ru
- __MACOSX/._CONTCAR_Ru
- CONTCAR_Sc
- __MACOSX/._CONTCAR_Sc
- CONTCAR_Ti
- __MACOSX/._CONTCAR_Ti
- CONTCAR_V
- __MACOSX/._CONTCAR_V
- CONTCAR_Y
- __MACOSX/._CONTCAR_Y
