# Supplementary material for: Rational Design of Metal-Doped Graphitic Materials for Enhanced Lithium–Sulfur Batteries
Source: ACS Nano. 2025 Oct 14;19(42):37013–26. doi: 10.1021/acsnano.5c10546 (PMC12574205; doi:10.1021/acsnano.5c10546)
Supplement: Supplementary file 2 [file nn5c10546_si_002.zip › CONTCAR_Sn]

Comment                                 
   1.00000000000000     
    19.6479999999999997    0.0000000000000000    0.0000000000000000
     0.0000000000000013   21.2696000000000005    0.0000000000000000
     0.0000000000000012    0.0000000000000012   20.0000000000000000
   C    N    Li   S    Sn
   154     4     2     1     1
Selective dynamics
Direct
  0.0021220296859340  0.0037679457070730  0.1617957759784421   T   T   T
  0.0021552880908405  0.2034212907756492  0.1590954691148835   T   T   T
  0.0022654883860178  0.4031508144551452  0.1477847148531369   T   T   T
  0.0022958894627831  0.6037513088097303  0.1431510803610611   T   T   T
  0.0022376055357751  0.8040496785162502  0.1530379384411209   T   T   T
  0.1271710562880031  0.0037885572618214  0.1697290903932744   T   T   T
  0.1270770280338695  0.2036116955856903  0.1674657615624039   T   T   T
  0.1265761260608155  0.4034230706097440  0.1587044693297831   T   T   T
  0.1261707388210784  0.6038866491363415  0.1544753570694065   T   T   T
  0.1268352099290517  0.8040311587390331  0.1634901044951899   T   T   T
  0.2524035238948089  0.0036181590642930  0.1781609026589455   T   T   T
  0.2523533566141705  0.2039461173429787  0.1764679831247342   T   T   T
  0.2512404690987778  0.4037433718536896  0.1711595881122772   T   T   T
  0.2498994021531400  0.6037253924130477  0.1662670090500994   T   T   T
  0.2517668047790968  0.8037921454696300  0.1750127842369958   T   T   T
  0.3776058642424684  0.0031544388128163  0.1829468873558796   T   T   T
  0.3777031083404833  0.2044558423431496  0.1821159335881526   T   T   T
  0.3768111359879395  0.4049081424043249  0.1808349560530086   T   T   T
  0.3734395285739167  0.6036661204347726  0.1770658305545234   T   T   T
  0.3773300819960798  0.8024463780635819  0.1830173270495537   T   T   T
  0.5023969638196053  0.0030859673104510  0.1808344314444352   T   T   T
  0.5025205695647230  0.2046231965959956  0.1805345971871633   T   T   T
  0.5032144495614463  0.4083354798384550  0.1844221138328510   T   T   T
  0.5028015113505375  0.8003618472176475  0.1834159986959806   T   T   T
  0.6268403397336768  0.0031609438670852  0.1720237658509757   T   T   T
  0.6268782244714994  0.2044868779845095  0.1710646928413065   T   T   T
  0.6282251487612754  0.4052496745726441  0.1703274296484231   T   T   T
  0.6322230117846798  0.6037752719654487  0.1713996747705473   T   T   T
  0.6273153470613005  0.8022212219199690  0.1709361542168392   T   T   T
  0.7516495219275735  0.0036420725009063  0.1627900759933463   T   T   T
  0.7517373822604260  0.2039244725936298  0.1606313526827118   T   T   T
  0.7526338731409141  0.4036869357516896  0.1526244403424412   T   T   T
  0.7538338282061411  0.6037368104067092  0.1477090572482828   T   T   T
  0.7521318768750489  0.8038024580826019  0.1565979073043666   T   T   T
  0.8769495170326639  0.0038189392574091  0.1587495694178425   T   T   T
  0.8770864044592489  0.2035474508044800  0.1557918942919434   T   T   T
  0.8775467923542727  0.4032840193003669  0.1441645503262084   T   T   T
  0.8779700508889399  0.6038820292596490  0.1388381736505396   T   T   T
  0.8772908382313054  0.8041577541206564  0.1495134975244396   T   T   T
  0.0647982887856800  0.0369818768591292  0.1657289464788790   T   T   T
  0.0647953884247722  0.2366603192832237  0.1615784431870561   T   T   T
  0.0646537750532428  0.4365875867538364  0.1510976991865688   T   T   T
  0.0644711141184422  0.6372499380493442  0.1492037276198658   T   T   T
  0.0647189824244370  0.8372323303574105  0.1596156465189358   T   T   T
  0.1898820818537846  0.0370038405668649  0.1742591561681342   T   T   T
  0.1897427012828289  0.2369963756252277  0.1712921046006535   T   T   T
  0.1887331929657144  0.4369025461681170  0.1635027515101873   T   T   T
  0.1880757331422194  0.6373560936560485  0.1616290838069655   T   T   T
  0.1894407718624485  0.8371098939899555  0.1706939760803174   T   T   T
  0.3149288741025321  0.0368531049634766  0.1811650442727590   T   T   T
  0.3147923761518419  0.2375203918113564  0.1796423976108903   T   T   T
  0.3129249727307240  0.4370642748034808  0.1751779532110022   T   T   T
  0.3114223095661814  0.6367619921751204  0.1726775774112611   T   T   T
  0.3145077286301436  0.8363272988131319  0.1803147533702164   T   T   T
  0.4399831576384151  0.0368064587152155  0.1826555030003915   T   T   T
  0.4402014645885181  0.2383696753481844  0.1825211326499508   T   T   T
  0.4386417149141369  0.4399824636900301  0.1841937108982027   T   T   T
  0.4404014942842022  0.8349831668540784  0.1842415241512814   T   T   T
  0.5646962308755263  0.0367907469429222  0.1767766577956574   T   T   T
  0.5647430298588246  0.2384196399410880  0.1765225991277933   T   T   T
  0.5676041440527746  0.4404261853421359  0.1812269090646842   T   T   T
  0.5648060453992733  0.8349534874606916  0.1780365519936206   T   T   T
  0.6892789893764654  0.0368705885583036  0.1671071258754268   T   T   T
  0.6894506725118881  0.2375722190324356  0.1647468996403313   T   T   T
  0.6912978117623843  0.4371752246727921  0.1601730070445165   T   T   T
  0.6927927404028462  0.6367846096548877  0.1585922676884904   T   T   T
  0.6896388408910407  0.8362363661196148  0.1641353070283305   T   T   T
  0.8141660071945747  0.0370356264140462  0.1602782471912035   T   T   T
  0.8143049525576240  0.2369093298664815  0.1557753247066941   T   T   T
  0.8150948145571425  0.4367752072890090  0.1449713226299093   T   T   T
  0.8156165927508479  0.6373986436535842  0.1424366541762766   T   T   T
  0.8144425239828952  0.8372507835309053  0.1535404067209925   T   T   T
  0.9394207889519661  0.0369992973314674  0.1599286081143479   T   T   T
  0.9395484380411335  0.2366069571607067  0.1548955759678933   T   T   T
  0.9398976657969671  0.4364846971063280  0.1427910490567578   T   T   T
  0.9400185370503829  0.6372937587718258  0.1405858053847851   T   T   T
  0.9395832476492270  0.8373239882283658  0.1521973815155929   T   T   T
  0.0648062154204834  0.1037139897749673  0.1655056939269578   T   T   T
  0.0647687219720271  0.3034436659003851  0.1582752673000529   T   T   T
  0.0644875971637093  0.5034948751637178  0.1487436298868560   T   T   T
  0.0646469470365998  0.7041332983414093  0.1520522135888703   T   T   T
  0.0647398872619548  0.9040218679487515  0.1626844685167251   T   T   T
  0.1898963604110106  0.1036557871054651  0.1738961038883500   T   T   T
  0.1895004361625344  0.3035638405090992  0.1691992947288107   T   T   T
  0.1880837841460698  0.5033579767485747  0.1609969940283598   T   T   T
  0.1887163605609821  0.7037963534085310  0.1646399406443833   T   T   T
  0.1896568329662118  0.9036755928431451  0.1726602237824007   T   T   T
  0.3149578044789921  0.1037927028396777  0.1808025131248368   T   T   T
  0.3145394812086629  0.3043364097536512  0.1787886567988586   T   T   T
  0.3114373731210476  0.5038949087138270  0.1720439835896468   T   T   T
  0.3129056131266187  0.7035729222087092  0.1762938154604181   T   T   T
  0.3147447477736978  0.9031458154364701  0.1810600581789354   T   T   T
  0.4400043770796745  0.1038663651120840  0.1823941939464534   T   T   T
  0.4404146136759272  0.3056172069018174  0.1829766239258571   T   T   T
  0.4386263378355395  0.7006089983792663  0.1851024902201590   T   T   T
  0.4401715916101921  0.9022477740273178  0.1836801290478713   T   T   T
  0.5647141541349959  0.1038611463811914  0.1765136688134188   T   T   T
  0.5648232758314266  0.3056872757698108  0.1769594221450637   T   T   T
  0.5676103599836879  0.7001472102763490  0.1819889579507490   T   T   T
  0.5647133283613628  0.9022335170142954  0.1775002196838897   T   T   T
  0.6892879450033489  0.1038024450681881  0.1668441239647735   T   T   T
  0.6896522193950000  0.3044247252626236  0.1630517883824021   T   T   T
  0.6928032526044513  0.5038782198139319  0.1581833773815119   T   T   T
  0.6912915774671886  0.7034739226120631  0.1608856212955436   T   T   T
  0.6894354808121556  0.9030910313340057  0.1656819582313313   T   T   T
  0.8141775712755394  0.1036583165940906  0.1600291995991559   T   T   T
  0.8144496342565789  0.3034246137183056  0.1524176197133598   T   T   T
  0.8156025509777155  0.5033226767445135  0.1419631671237838   T   T   T
  0.8151055872061399  0.7039126431935235  0.1458075601564859   T   T   T
  0.8142832437551362  0.9037726587574735  0.1567631171056492   T   T   T
  0.9394289977261898  0.1037040206946661  0.1597003853053245   T   T   T
  0.9396064674088089  0.3033497464692578  0.1509868847698330   T   T   T
  0.9400125610897297  0.5034318378955207  0.1401027878970926   T   T   T
  0.9398924804861323  0.7042186329192086  0.1437048136010637   T   T   T
  0.9395116943471904  0.9040807018641954  0.1558972202194397   T   T   T
  0.0021467299016442  0.1369271503268797  0.1613752811816742   T   T   T
  0.0022669048552881  0.3366432071781088  0.1517769931822175   T   T   T
  0.0022903750644673  0.5370046903499675  0.1429386476330250   T   T   T
  0.0022411581029917  0.7375519639853112  0.1488840957033501   T   T   T
  0.0021174592582140  0.9372593803984078  0.1599234857041112   T   T   T
  0.1272031088554342  0.1369027657655280  0.1691385518107106   T   T   T
  0.1268807506939242  0.3366522773097279  0.1620577354550277   T   T   T
  0.1261801689892522  0.5368621630872269  0.1541761979375016   T   T   T
  0.1265542948983370  0.7372696951147965  0.1599693657010409   T   T   T
  0.1270109646266009  0.9370699651147784  0.1685303765843944   T   T   T
  0.2524444138310599  0.1370290586165175  0.1774227197806551   T   T   T
  0.2518187342870020  0.3368885515650300  0.1735383140750054   T   T   T
  0.2499226972480507  0.5369607253648953  0.1659324021549307   T   T   T
  0.2512277338624514  0.7369205188207831  0.1724360767927267   T   T   T
  0.2522874305047753  0.9367004414725546  0.1777320705371869   T   T   T
  0.3776315954986807  0.1375055210325661  0.1823477227682306   T   T   T
  0.3773670956574482  0.3381788955107519  0.1816156713002560   T   T   T
  0.3734504355287569  0.5369796797660604  0.1767412526060895   T   T   T
  0.3767766571785156  0.7357127987770948  0.1820340781350940   T   T   T
  0.3776844562375895  0.9361869744006002  0.1832391986101748   T   T   T
  0.5024277868723185  0.1375626222950779  0.1803268685713249   T   T   T
  0.5028008729007187  0.3402347664576122  0.1822481871412334   T   T   T
  0.5032114840826846  0.7322519759550620  0.1854282146505535   T   T   T
  0.5024770502930386  0.9360189117151226  0.1814385109075566   T   T   T
  0.6268457425010198  0.1374981505722641  0.1715011656213002   T   T   T
  0.6273247269087676  0.3384276390496775  0.1698948787772733   T   T   T
  0.6322443264934735  0.5368287351828501  0.1712328904119822   T   T   T
  0.6282304378240849  0.7353871458760375  0.1711963869605553   T   T   T
  0.6268498693697466  0.9361666279291595  0.1718882336344501   T   T   T
  0.7516618238017064  0.1370342817303553  0.1622929012574872   T   T   T
  0.7521302545526661  0.3368641642600496  0.1555071612054434   T   T   T
  0.7538301708159389  0.5369714471083796  0.1474964280436687   T   T   T
  0.7526363926375956  0.7369762269597493  0.1535456616198068   T   T   T
  0.7517107174283619  0.9367473842156576  0.1614565349265180   T   T   T
  0.8769722865408383  0.1368869430966745  0.1582728262115043   T   T   T
  0.8772988584558860  0.3365238241871829  0.1483663188035368   T   T   T
  0.8779642548569564  0.5368428316263830  0.1385681326268395   T   T   T
  0.8775499676450639  0.7374101085177347  0.1451762044433950   T   T   T
  0.8770591513194550  0.9371417163911744  0.1566777609765992   T   T   T
  0.4341502692652356  0.6350378592167699  0.1854365967852371   T   T   T
  0.5732476959647719  0.6350921174626959  0.1857939048499657   T   T   T
  0.4341506485861797  0.5055609965811958  0.1848849461037904   T   T   T
  0.5732728977461653  0.5054573873328528  0.1854256337271535   T   T   T
  0.3942251351376502  0.4880282402153751  0.2843033032523576   T   T   T
  0.3944044173683536  0.6517004926322655  0.2850792239454651   T   T   T
  0.4562528375545523  0.5696067910221180  0.3386113296234093   T   T   T
  0.5046460797428652  0.5701101847175875  0.2281121996061276   T   T   T
 
  0.00000000E+00  0.00000000E+00  0.00000000E+00
  0.00000000E+00  0.00000000E+00  0.00000000E+00
  0.00000000E+00  0.00000000E+00  0.00000000E+00
  0.00000000E+00  0.00000000E+00  0.00000000E+00
  0.00000000E+00  0.00000000E+00  0.00000000E+00
  0.00000000E+00  0.00000000E+00  0.00000000E+00
  0.00000000E+00  0.00000000E+00  0.00000000E+00
  0.00000000E+00  0.00000000E+00  0.00000000E+00
  0.00000000E+00  0.00000000E+00  0.00000000E+00
  0.00000000E+00  0.00000000E+00  0.00000000E+00
  0.00000000E+00  0.00000000E+00  0.00000000E+00
  0.00000000E+00  0.00000000E+00  0.00000000E+00
  0.00000000E+00  0.00000000E+00  0.00000000E+00
  0.00000000E+00  0.00000000E+00  0.00000000E+00
  0.00000000E+00  0.00000000E+00  0.00000000E+00
  0.00000000E+00  0.00000000E+00  0.00000000E+00
  0.00000000E+00  0.00000000E+00  0.00000000E+00
  0.00000000E+00  0.00000000E+00  0.00000000E+00
  0.00000000E+00  0.00000000E+00  0.00000000E+00
  0.00000000E+00  0.00000000E+00  0.00000000E+00
  0.00000000E+00  0.00000000E+00  0.00000000E+00
  0.00000000E+00  0.00000000E+00  0.00000000E+00
  0.00000000E+00  0.00000000E+00  0.00000000E+00
  0.00000000E+00  0.00000000E+00  0.00000000E+00
  0.00000000E+00  0.00000000E+00  0.00000000E+00
  0.00000000E+00  0.00000000E+00  0.00000000E+00
  0.00000000E+00  0.00000000E+00  0.00000000E+00
  0.00000000E+00  0.00000000E+00  0.00000000E+00
  0.00000000E+00  0.00000000E+00  0.00000000E+00
  0.00000000E+00  0.00000000E+00  0.00000000E+00
  0.00000000E+00  0.00000000E+00  0.00000000E+00
  0.00000000E+00  0.00000000E+00  0.00000000E+00
  0.00000000E+00  0.00000000E+00  0.00000000E+00
  0.00000000E+00  0.00000000E+00  0.00000000E+00
  0.00000000E+00  0.00000000E+00  0.00000000E+00
  0.00000000E+00  0.00000000E+00  0.00000000E+00
  0.00000000E+00  0.00000000E+00  0.00000000E+00
  0.00000000E+00  0.00000000E+00  0.00000000E+00
  0.00000000E+00  0.00000000E+00  0.00000000E+00
  0.00000000E+00  0.00000000E+00  0.00000000E+00
  0.00000000E+00  0.00000000E+00  0.00000000E+00
  0.00000000E+00  0.00000000E+00  0.00000000E+00
  0.00000000E+00  0.00000000E+00  0.00000000E+00
  0.00000000E+00  0.00000000E+00  0.00000000E+00
  0.00000000E+00  0.00000000E+00  0.00000000E+00
  0.00000000E+00  0.00000000E+00  0.00000000E+00
  0.00000000E+00  0.00000000E+00  0.00000000E+00
  0.00000000E+00  0.00000000E+00  0.00000000E+00
  0.00000000E+00  0.00000000E+00  0.00000000E+00
  0.00000000E+00  0.00000000E+00  0.00000000E+00
  0.00000000E+00  0.00000000E+00  0.00000000E+00
  0.00000000E+00  0.00000000E+00  0.00000000E+00
  0.00000000E+00  0.00000000E+00  0.00000000E+00
  0.00000000E+00  0.00000000E+00  0.00000000E+00
  0.00000000E+00  0.00000000E+00  0.00000000E+00
  0.00000000E+00  0.00000000E+00  0.00000000E+00
  0.00000000E+00  0.00000000E+00  0.00000000E+00
  0.00000000E+00  0.00000000E+00  0.00000000E+00
  0.00000000E+00  0.00000000E+00  0.00000000E+00
  0.00000000E+00  0.00000000E+00  0.00000000E+00
  0.00000000E+00  0.00000000E+00  0.00000000E+00
  0.00000000E+00  0.00000000E+00  0.00000000E+00
  0.00000000E+00  0.00000000E+00  0.00000000E+00
  0.00000000E+00  0.00000000E+00  0.00000000E+00
  0.00000000E+00  0.00000000E+00  0.00000000E+00
  0.00000000E+00  0.00000000E+00  0.00000000E+00
  0.00000000E+00  0.00000000E+00  0.00000000E+00
  0.00000000E+00  0.00000000E+00  0.00000000E+00
  0.00000000E+00  0.00000000E+00  0.00000000E+00
  0.00000000E+00  0.00000000E+00  0.00000000E+00
  0.00000000E+00  0.00000000E+00  0.00000000E+00
  0.00000000E+00  0.00000000E+00  0.00000000E+00
  0.00000000E+00  0.00000000E+00  0.00000000E+00
  0.00000000E+00  0.00000000E+00  0.00000000E+00
  0.00000000E+00  0.00000000E+00  0.00000000E+00
  0.00000000E+00  0.00000000E+00  0.00000000E+00
  0.00000000E+00  0.00000000E+00  0.00000000E+00
  0.00000000E+00  0.00000000E+00  0.00000000E+00
  0.00000000E+00  0.00000000E+00  0.00000000E+00
  0.00000000E+00  0.00000000E+00  0.00000000E+00
  0.00000000E+00  0.00000000E+00  0.00000000E+00
  0.00000000E+00  0.00000000E+00  0.00000000E+00
  0.00000000E+00  0.00000000E+00  0.00000000E+00
  0.00000000E+00  0.00000000E+00  0.00000000E+00
  0.00000000E+00  0.00000000E+00  0.00000000E+00
  0.00000000E+00  0.00000000E+00  0.00000000E+00
  0.00000000E+00  0.00000000E+00  0.00000000E+00
  0.00000000E+00  0.00000000E+00  0.00000000E+00
  0.00000000E+00  0.00000000E+00  0.00000000E+00
  0.00000000E+00  0.00000000E+00  0.00000000E+00
  0.00000000E+00  0.00000000E+00  0.00000000E+00
  0.00000000E+00  0.00000000E+00  0.00000000E+00
  0.00000000E+00  0.00000000E+00  0.00000000E+00
  0.00000000E+00  0.00000000E+00  0.00000000E+00
  0.00000000E+00  0.00000000E+00  0.00000000E+00
  0.00000000E+00  0.00000000E+00  0.00000000E+00
  0.00000000E+00  0.00000000E+00  0.00000000E+00
  0.00000000E+00  0.00000000E+00  0.00000000E+00
  0.00000000E+00  0.00000000E+00  0.00000000E+00
  0.00000000E+00  0.00000000E+00  0.00000000E+00
  0.00000000E+00  0.00000000E+00  0.00000000E+00
  0.00000000E+00  0.00000000E+00  0.00000000E+00
  0.00000000E+00  0.00000000E+00  0.00000000E+00
  0.00000000E+00  0.00000000E+00  0.00000000E+00
  0.00000000E+00  0.00000000E+00  0.00000000E+00
  0.00000000E+00  0.00000000E+00  0.00000000E+00
  0.00000000E+00  0.00000000E+00  0.00000000E+00
  0.00000000E+00  0.00000000E+00  0.00000000E+00
  0.00000000E+00  0.00000000E+00  0.00000000E+00
  0.00000000E+00  0.00000000E+00  0.00000000E+00
  0.00000000E+00  0.00000000E+00  0.00000000E+00
  0.00000000E+00  0.00000000E+00  0.00000000E+00
  0.00000000E+00  0.00000000E+00  0.00000000E+00
  0.00000000E+00  0.00000000E+00  0.00000000E+00
  0.00000000E+00  0.00000000E+00  0.00000000E+00
  0.00000000E+00  0.00000000E+00  0.00000000E+00
  0.00000000E+00  0.00000000E+00  0.00000000E+00
  0.00000000E+00  0.00000000E+00  0.00000000E+00
  0.00000000E+00  0.00000000E+00  0.00000000E+00
  0.00000000E+00  0.00000000E+00  0.00000000E+00
  0.00000000E+00  0.00000000E+00  0.00000000E+00
  0.00000000E+00  0.00000000E+00  0.00000000E+00
  0.00000000E+00  0.00000000E+00  0.00000000E+00
  0.00000000E+00  0.00000000E+00  0.00000000E+00
  0.00000000E+00  0.00000000E+00  0.00000000E+00
  0.00000000E+00  0.00000000E+00  0.00000000E+00
  0.00000000E+00  0.00000000E+00  0.00000000E+00
  0.00000000E+00  0.00000000E+00  0.00000000E+00
  0.00000000E+00  0.00000000E+00  0.00000000E+00
  0.00000000E+00  0.00000000E+00  0.00000000E+00
  0.00000000E+00  0.00000000E+00  0.00000000E+00
  0.00000000E+00  0.00000000E+00  0.00000000E+00
  0.00000000E+00  0.00000000E+00  0.00000000E+00
  0.00000000E+00  0.00000000E+00  0.00000000E+00
  0.00000000E+00  0.00000000E+00  0.00000000E+00
  0.00000000E+00  0.00000000E+00  0.00000000E+00
  0.00000000E+00  0.00000000E+00  0.00000000E+00
  0.00000000E+00  0.00000000E+00  0.00000000E+00
  0.00000000E+00  0.00000000E+00  0.00000000E+00
  0.00000000E+00  0.00000000E+00  0.00000000E+00
  0.00000000E+00  0.00000000E+00  0.00000000E+00
  0.00000000E+00  0.00000000E+00  0.00000000E+00
  0.00000000E+00  0.00000000E+00  0.00000000E+00
  0.00000000E+00  0.00000000E+00  0.00000000E+00
  0.00000000E+00  0.00000000E+00  0.00000000E+00
  0.00000000E+00  0.00000000E+00  0.00000000E+00
  0.00000000E+00  0.00000000E+00  0.00000000E+00
  0.00000000E+00  0.00000000E+00  0.00000000E+00
  0.00000000E+00  0.00000000E+00  0.00000000E+00
  0.00000000E+00  0.00000000E+00  0.00000000E+00
  0.00000000E+00  0.00000000E+00  0.00000000E+00
  0.00000000E+00  0.00000000E+00  0.00000000E+00
  0.00000000E+00  0.00000000E+00  0.00000000E+00
  0.00000000E+00  0.00000000E+00  0.00000000E+00
  0.00000000E+00  0.00000000E+00  0.00000000E+00
  0.00000000E+00  0.00000000E+00  0.00000000E+00
  0.00000000E+00  0.00000000E+00  0.00000000E+00
  0.00000000E+00  0.00000000E+00  0.00000000E+00
  0.00000000E+00  0.00000000E+00  0.00000000E+00
  0.00000000E+00  0.00000000E+00  0.00000000E+00
  0.00000000E+00  0.00000000E+00  0.00000000E+00
  0.00000000E+00  0.00000000E+00  0.00000000E+00
