# Supplementary material for: Rational Design of Metal-Doped Graphitic Materials for Enhanced Lithium–Sulfur Batteries
Source: ACS Nano. 2025 Oct 14;19(42):37013–26. doi: 10.1021/acsnano.5c10546 (PMC12574205; doi:10.1021/acsnano.5c10546)
Supplement: Supplementary file 2 [file nn5c10546_si_002.zip › CONTCAR_Co]

Comment                                 
   1.00000000000000     
    19.6479999999999997    0.0000000000000000    0.0000000000000000
     0.0000000000000013   21.2696000000000005    0.0000000000000000
     0.0000000000000012    0.0000000000000012   20.0000000000000000
   C    N    Li   S    Co
   154     4     2     1     1
Selective dynamics
Direct
  0.0009149855037362  0.0037609423222563  0.1640825089828620   T   T   T
  0.0009548590834640  0.2034597037208851  0.1613260856556543   T   T   T
  0.0010465695284530  0.4033052112900462  0.1543619613813098   T   T   T
  0.0011052448673148  0.6037229745908702  0.1525064515275663   T   T   T
  0.0009383721176529  0.8039569868875730  0.1592570111297916   T   T   T
  0.1260972786548897  0.0037377555835485  0.1703287612537434   T   T   T
  0.1260708174362342  0.2036104655182308  0.1681302593787541   T   T   T
  0.1254533326530347  0.4034765158651055  0.1639066788752612   T   T   T
  0.1249953999280649  0.6037445819048943  0.1635662586465556   T   T   T
  0.1256719474769186  0.8038798780743407  0.1676492401325015   T   T   T
  0.2513879860023945  0.0034851164558863  0.1759270975608572   T   T   T
  0.2513903616601976  0.2040831805847409  0.1746045499886270   T   T   T
  0.2500655980992750  0.4038591474106333  0.1737805991462562   T   T   T
  0.2486758666680595  0.6035649139454016  0.1752817767977929   T   T   T
  0.2506627225947332  0.8034472534808745  0.1757632949186253   T   T   T
  0.3764781477891948  0.0030124724715959  0.1776291785949010   T   T   T
  0.3765836412871752  0.2047333934664215  0.1770949270497063   T   T   T
  0.3755897872304952  0.4059686765209187  0.1790778394223176   T   T   T
  0.3723760674817465  0.6034717117125555  0.1826320776979206   T   T   T
  0.3762452538901123  0.8016140871886991  0.1794561793223068   T   T   T
  0.5010513558696997  0.0029109925633415  0.1746868830831496   T   T   T
  0.5011205944499566  0.2049447987531642  0.1744012804941952   T   T   T
  0.5013844000761732  0.4093836097161249  0.1769260895766605   T   T   T
  0.5011810189060988  0.7994955469887769  0.1768006379555104   T   T   T
  0.6254796855955690  0.0030130590842353  0.1687895967112262   T   T   T
  0.6254203944436969  0.2047921820891031  0.1676197896841545   T   T   T
  0.6261184329890811  0.4063550462066824  0.1647578657987712   T   T   T
  0.6291356131380881  0.6036611686705119  0.1624961204834564   T   T   T
  0.6255566768767966  0.8013823129648349  0.1672557074617314   T   T   T
  0.7503530240125843  0.0034715460961620  0.1630981914276296   T   T   T
  0.7503608073917225  0.2041322435787365  0.1609644535611829   T   T   T
  0.7514410122334991  0.4038810378541011  0.1541735955425010   T   T   T
  0.7526331921008032  0.6036294965403649  0.1508899488643085   T   T   T
  0.7508732093069308  0.8034079363702948  0.1586568736696918   T   T   T
  0.8756572407093890  0.0037493437162344  0.1610561239618324   T   T   T
  0.8757574066825827  0.2035861315414695  0.1583386552611003   T   T   T
  0.8763603919783014  0.4034271102690097  0.1502867443187909   T   T   T
  0.8768620839915322  0.6037635086104811  0.1473467412452162   T   T   T
  0.8760214498085717  0.8039239882893634  0.1554482973820654   T   T   T
  0.0635995221919387  0.0370075175515438  0.1670176170112191   T   T   T
  0.0635910274002775  0.2367529699043732  0.1636139154487088   T   T   T
  0.0633424889113745  0.4367478254240505  0.1580103432147643   T   T   T
  0.0631870612404352  0.6371853390199321  0.1581934693923093   T   T   T
  0.0634097746353373  0.8372057011440441  0.1642113244407968   T   T   T
  0.1888231401353517  0.0369886113483597  0.1734030771703060   T   T   T
  0.1886660300563512  0.2370670008360118  0.1711478258256116   T   T   T
  0.1875212771386627  0.4369701095778521  0.1690637293842077   T   T   T
  0.1869405238565003  0.6371685137744185  0.1700351511991814   T   T   T
  0.1883190682542123  0.8370069376627616  0.1724193557787596   T   T   T
  0.3139493071486180  0.0368348866742369  0.1772731136851490   T   T   T
  0.3138358270976062  0.2378805707991653  0.1763566764826597   T   T   T
  0.3118598649691467  0.4374590190737824  0.1776206183175018   T   T   T
  0.3106264768026006  0.6366926230743830  0.1795019078930021   T   T   T
  0.3136340335510412  0.8358737605748460  0.1781301596907745   T   T   T
  0.4387760812219323  0.0367717623507461  0.1764544078864877   T   T   T
  0.4389542123892843  0.2388711365752230  0.1765807246782094   T   T   T
  0.4373237420196271  0.4419597382605371  0.1800383181580473   T   T   T
  0.4390787813897283  0.8344017553860289  0.1785020316813707   T   T   T
  0.5633015263208331  0.0367735915947895  0.1718224313695068   T   T   T
  0.5632376148574249  0.2389260140438565  0.1712153884852054   T   T   T
  0.5649981731415519  0.4426234923223244  0.1710555743830375   T   T   T
  0.5631169644885172  0.8343432539367779  0.1723814977764183   T   T   T
  0.6878821684010632  0.0368569545476439  0.1656745125097893   T   T   T
  0.6879534717285578  0.2380063104424639  0.1633522347789075   T   T   T
  0.6895559960496664  0.4375852317668496  0.1578015912742764   T   T   T
  0.6906680887910186  0.6367703136193691  0.1566060614877088   T   T   T
  0.6879593196236199  0.8357455022726881  0.1634147083467358   T   T   T
  0.8128970589217103  0.0369965832470409  0.1615676221829151   T   T   T
  0.8130879284269253  0.2370670687590091  0.1579101254897715   T   T   T
  0.8140165248780609  0.4369293592274875  0.1499120866788511   T   T   T
  0.8145335672617799  0.6372252869727260  0.1488477621859410   T   T   T
  0.8132374905883388  0.8370332510587716  0.1575434690928002   T   T   T
  0.9382477188028089  0.0370175114238265  0.1620752318899956   T   T   T
  0.9383491216735201  0.2367337067623920  0.1580602149272580   T   T   T
  0.9387625112815110  0.4367184230586821  0.1503002097773664   T   T   T
  0.9389186412223227  0.6372213246832047  0.1497489475188811   T   T   T
  0.9383780163097445  0.8372461229014067  0.1579605996122764   T   T   T
  0.0636062728780225  0.1036650730106222  0.1665050683247917   T   T   T
  0.0635107320985118  0.3034455574588517  0.1616249634291615   T   T   T
  0.0632278085299819  0.5035245453266589  0.1571246114925501   T   T   T
  0.0632847375121929  0.7039414075270327  0.1599363184164967   T   T   T
  0.0634869340532758  0.9039043177765486  0.1658651608594817   T   T   T
  0.1888320521833774  0.1036987436232034  0.1729733301215473   T   T   T
  0.1884111670326148  0.3036460521783684  0.1701169582150958   T   T   T
  0.1869803931808963  0.5034843734539225  0.1691133121640231   T   T   T
  0.1874570036631525  0.7036732918599681  0.1708253371944579   T   T   T
  0.1885861014594512  0.9035937397023440  0.1730673635018917   T   T   T
  0.3139671847840310  0.1038416811261783  0.1769773502794268   T   T   T
  0.3136978094248098  0.3047767249653293  0.1763821228396441   T   T   T
  0.3106576781379677  0.5039045648693786  0.1787308463056637   T   T   T
  0.3118112758671372  0.7031522141131940  0.1790640010722140   T   T   T
  0.3137863381948323  0.9027837932982171  0.1777635155050365   T   T   T
  0.4387917906052931  0.1039054578168507  0.1762442207656145   T   T   T
  0.4391354771540203  0.3062454438721011  0.1773215121568041   T   T   T
  0.4373010936607589  0.6986609620485290  0.1809805666995669   T   T   T
  0.4389061727642982  0.9017921538204979  0.1775649525563412   T   T   T
  0.5633212833680866  0.1039197303535236  0.1715969231745147   T   T   T
  0.5631780746248729  0.3063164273404829  0.1712820557666833   T   T   T
  0.5649600163128599  0.6980074637152178  0.1718760211018510   T   T   T
  0.5631988680544663  0.9017426100452908  0.1722126322290415   T   T   T
  0.6878957555352477  0.1038502345771220  0.1653380811123260   T   T   T
  0.6880035872594855  0.3049278309696387  0.1618057306670013   T   T   T
  0.6906570849084855  0.5039372308880419  0.1559216036816898   T   T   T
  0.6895550037942314  0.7030981121740312  0.1590438891336961   T   T   T
  0.6879270316749200  0.9026801998812658  0.1647774292719839   T   T   T
  0.8129128233220843  0.1037116517426144  0.1611161440893681   T   T   T
  0.8132762314906996  0.3036399893634785  0.1553855728909782   T   T   T
  0.8145204646806696  0.5035047286048793  0.1479912102937101   T   T   T
  0.8140227804286686  0.7037729965987477  0.1514643508542997   T   T   T
  0.8130432056312309  0.9036148479675451  0.1598263096835744   T   T   T
  0.9382635882158409  0.1036709935879220  0.1615534869563022   T   T   T
  0.9384458944506405  0.3034079896113727  0.1554509207079422   T   T   T
  0.9389387045539606  0.5035158758384428  0.1487424471188151   T   T   T
  0.9387336749606636  0.7039876383616620  0.1521352906668925   T   T   T
  0.9382666728360770  0.9039247732990868  0.1602879797976273   T   T   T
  0.0009523876911940  0.1369134811927732  0.1630312346269017   T   T   T
  0.0010214714005988  0.3367025948909834  0.1566706449665370   T   T   T
  0.0011151357525021  0.5370234687244065  0.1519616684314645   T   T   T
  0.0009856486709802  0.7373795758770192  0.1565930876218491   T   T   T
  0.0008686174642031  0.9372025970650645  0.1632847335491714   T   T   T
  0.1261309676305452  0.1369367772032923  0.1693706958496346   T   T   T
  0.1257753171663400  0.3367690668019132  0.1651376562913436   T   T   T
  0.1250129735127691  0.5369501543711001  0.1630464909083275   T   T   T
  0.1253682556443921  0.7371811682146333  0.1660756571937829   T   T   T
  0.1259934079812231  0.9370493746191781  0.1699305452324726   T   T   T
  0.2514202418612115  0.1371949778376646  0.1752053326569878   T   T   T
  0.2507448895643293  0.3371991445488586  0.1736664546216509   T   T   T
  0.2486877962361878  0.5370542828665388  0.1748615760354410   T   T   T
  0.2500002285563536  0.7367750928862830  0.1756679911708756   T   T   T
  0.2513371204729469  0.9365850993237943  0.1759901768210591   T   T   T
  0.3764994606512683  0.1376604419273488  0.1771269051400361   T   T   T
  0.3762977935783805  0.3390268769423110  0.1779513613892824   T   T   T
  0.3723874978695439  0.5370964980318090  0.1823030276792885   T   T   T
  0.3755533298535573  0.7346495023213553  0.1804464011229258   T   T   T
  0.3765420328773066  0.9359316761224598  0.1780633415844398   T   T   T
  0.5010737425698121  0.1377655390244294  0.1742756405217169   T   T   T
  0.5012409566354190  0.3411461440207821  0.1757681188625381   T   T   T
  0.5013471196712447  0.7312498629006168  0.1778323498670742   T   T   T
  0.5010779865117478  0.9357178556411961  0.1751836204632195   T   T   T
  0.6254914833204663  0.1376830160415953  0.1682266556067631   T   T   T
  0.6256090869563810  0.3392787466459219  0.1659652985005565   T   T   T
  0.6291319762818760  0.5370135707813187  0.1621999878807354   T   T   T
  0.6260841144375827  0.7343009908545541  0.1659080541412790   T   T   T
  0.6253854752212079  0.9359014788811166  0.1686572762736379   T   T   T
  0.7503625248927441  0.1372351622942121  0.1623139478974794   T   T   T
  0.7508994920805510  0.3372604462470677  0.1567455887378101   T   T   T
  0.7526294692671777  0.5371037410767885  0.1504918457105101   T   T   T
  0.7514451390905863  0.7368035866642736  0.1558232985800441   T   T   T
  0.7503269280125039  0.9365676977251999  0.1624157175389874   T   T   T
  0.8756899327759715  0.1369397000467412  0.1600709824348443   T   T   T
  0.8760686105507300  0.3367480093814912  0.1531071488486013   T   T   T
  0.8768628961007739  0.5369724922062290  0.1468680889664774   T   T   T
  0.8763454342730271  0.7372690614312910  0.1522972467671258   T   T   T
  0.8756970918613139  0.9370892625744753  0.1601291056065819   T   T   T
  0.4347255123798860  0.6329451045821910  0.1834572133611629   T   T   T
  0.5678646731020949  0.6328772555710162  0.1707129696789938   T   T   T
  0.4347395131496070  0.5076383584306310  0.1829342219935793   T   T   T
  0.5678726691853773  0.5077506139834191  0.1702515601475266   T   T   T
  0.4681014235474932  0.4811629296312385  0.2839219203074935   T   T   T
  0.4669317041681555  0.6580702703735229  0.2848534782548434   T   T   T
  0.5216145946673411  0.5698173069030043  0.3024718779185518   T   T   T
  0.5029251023977364  0.5702377874712711  0.1883698434600455   T   T   T
 
  0.00000000E+00  0.00000000E+00  0.00000000E+00
  0.00000000E+00  0.00000000E+00  0.00000000E+00
  0.00000000E+00  0.00000000E+00  0.00000000E+00
  0.00000000E+00  0.00000000E+00  0.00000000E+00
  0.00000000E+00  0.00000000E+00  0.00000000E+00
  0.00000000E+00  0.00000000E+00  0.00000000E+00
  0.00000000E+00  0.00000000E+00  0.00000000E+00
  0.00000000E+00  0.00000000E+00  0.00000000E+00
  0.00000000E+00  0.00000000E+00  0.00000000E+00
  0.00000000E+00  0.00000000E+00  0.00000000E+00
  0.00000000E+00  0.00000000E+00  0.00000000E+00
  0.00000000E+00  0.00000000E+00  0.00000000E+00
  0.00000000E+00  0.00000000E+00  0.00000000E+00
  0.00000000E+00  0.00000000E+00  0.00000000E+00
  0.00000000E+00  0.00000000E+00  0.00000000E+00
  0.00000000E+00  0.00000000E+00  0.00000000E+00
  0.00000000E+00  0.00000000E+00  0.00000000E+00
  0.00000000E+00  0.00000000E+00  0.00000000E+00
  0.00000000E+00  0.00000000E+00  0.00000000E+00
  0.00000000E+00  0.00000000E+00  0.00000000E+00
  0.00000000E+00  0.00000000E+00  0.00000000E+00
  0.00000000E+00  0.00000000E+00  0.00000000E+00
  0.00000000E+00  0.00000000E+00  0.00000000E+00
  0.00000000E+00  0.00000000E+00  0.00000000E+00
  0.00000000E+00  0.00000000E+00  0.00000000E+00
  0.00000000E+00  0.00000000E+00  0.00000000E+00
  0.00000000E+00  0.00000000E+00  0.00000000E+00
  0.00000000E+00  0.00000000E+00  0.00000000E+00
  0.00000000E+00  0.00000000E+00  0.00000000E+00
  0.00000000E+00  0.00000000E+00  0.00000000E+00
  0.00000000E+00  0.00000000E+00  0.00000000E+00
  0.00000000E+00  0.00000000E+00  0.00000000E+00
  0.00000000E+00  0.00000000E+00  0.00000000E+00
  0.00000000E+00  0.00000000E+00  0.00000000E+00
  0.00000000E+00  0.00000000E+00  0.00000000E+00
  0.00000000E+00  0.00000000E+00  0.00000000E+00
  0.00000000E+00  0.00000000E+00  0.00000000E+00
  0.00000000E+00  0.00000000E+00  0.00000000E+00
  0.00000000E+00  0.00000000E+00  0.00000000E+00
  0.00000000E+00  0.00000000E+00  0.00000000E+00
  0.00000000E+00  0.00000000E+00  0.00000000E+00
  0.00000000E+00  0.00000000E+00  0.00000000E+00
  0.00000000E+00  0.00000000E+00  0.00000000E+00
  0.00000000E+00  0.00000000E+00  0.00000000E+00
  0.00000000E+00  0.00000000E+00  0.00000000E+00
  0.00000000E+00  0.00000000E+00  0.00000000E+00
  0.00000000E+00  0.00000000E+00  0.00000000E+00
  0.00000000E+00  0.00000000E+00  0.00000000E+00
  0.00000000E+00  0.00000000E+00  0.00000000E+00
  0.00000000E+00  0.00000000E+00  0.00000000E+00
  0.00000000E+00  0.00000000E+00  0.00000000E+00
  0.00000000E+00  0.00000000E+00  0.00000000E+00
  0.00000000E+00  0.00000000E+00  0.00000000E+00
  0.00000000E+00  0.00000000E+00  0.00000000E+00
  0.00000000E+00  0.00000000E+00  0.00000000E+00
  0.00000000E+00  0.00000000E+00  0.00000000E+00
  0.00000000E+00  0.00000000E+00  0.00000000E+00
  0.00000000E+00  0.00000000E+00  0.00000000E+00
  0.00000000E+00  0.00000000E+00  0.00000000E+00
  0.00000000E+00  0.00000000E+00  0.00000000E+00
  0.00000000E+00  0.00000000E+00  0.00000000E+00
  0.00000000E+00  0.00000000E+00  0.00000000E+00
  0.00000000E+00  0.00000000E+00  0.00000000E+00
  0.00000000E+00  0.00000000E+00  0.00000000E+00
  0.00000000E+00  0.00000000E+00  0.00000000E+00
  0.00000000E+00  0.00000000E+00  0.00000000E+00
  0.00000000E+00  0.00000000E+00  0.00000000E+00
  0.00000000E+00  0.00000000E+00  0.00000000E+00
  0.00000000E+00  0.00000000E+00  0.00000000E+00
  0.00000000E+00  0.00000000E+00  0.00000000E+00
  0.00000000E+00  0.00000000E+00  0.00000000E+00
  0.00000000E+00  0.00000000E+00  0.00000000E+00
  0.00000000E+00  0.00000000E+00  0.00000000E+00
  0.00000000E+00  0.00000000E+00  0.00000000E+00
  0.00000000E+00  0.00000000E+00  0.00000000E+00
  0.00000000E+00  0.00000000E+00  0.00000000E+00
  0.00000000E+00  0.00000000E+00  0.00000000E+00
  0.00000000E+00  0.00000000E+00  0.00000000E+00
  0.00000000E+00  0.00000000E+00  0.00000000E+00
  0.00000000E+00  0.00000000E+00  0.00000000E+00
  0.00000000E+00  0.00000000E+00  0.00000000E+00
  0.00000000E+00  0.00000000E+00  0.00000000E+00
  0.00000000E+00  0.00000000E+00  0.00000000E+00
  0.00000000E+00  0.00000000E+00  0.00000000E+00
  0.00000000E+00  0.00000000E+00  0.00000000E+00
  0.00000000E+00  0.00000000E+00  0.00000000E+00
  0.00000000E+00  0.00000000E+00  0.00000000E+00
  0.00000000E+00  0.00000000E+00  0.00000000E+00
  0.00000000E+00  0.00000000E+00  0.00000000E+00
  0.00000000E+00  0.00000000E+00  0.00000000E+00
  0.00000000E+00  0.00000000E+00  0.00000000E+00
  0.00000000E+00  0.00000000E+00  0.00000000E+00
  0.00000000E+00  0.00000000E+00  0.00000000E+00
  0.00000000E+00  0.00000000E+00  0.00000000E+00
  0.00000000E+00  0.00000000E+00  0.00000000E+00
  0.00000000E+00  0.00000000E+00  0.00000000E+00
  0.00000000E+00  0.00000000E+00  0.00000000E+00
  0.00000000E+00  0.00000000E+00  0.00000000E+00
  0.00000000E+00  0.00000000E+00  0.00000000E+00
  0.00000000E+00  0.00000000E+00  0.00000000E+00
  0.00000000E+00  0.00000000E+00  0.00000000E+00
  0.00000000E+00  0.00000000E+00  0.00000000E+00
  0.00000000E+00  0.00000000E+00  0.00000000E+00
  0.00000000E+00  0.00000000E+00  0.00000000E+00
  0.00000000E+00  0.00000000E+00  0.00000000E+00
  0.00000000E+00  0.00000000E+00  0.00000000E+00
  0.00000000E+00  0.00000000E+00  0.00000000E+00
  0.00000000E+00  0.00000000E+00  0.00000000E+00
  0.00000000E+00  0.00000000E+00  0.00000000E+00
  0.00000000E+00  0.00000000E+00  0.00000000E+00
  0.00000000E+00  0.00000000E+00  0.00000000E+00
  0.00000000E+00  0.00000000E+00  0.00000000E+00
  0.00000000E+00  0.00000000E+00  0.00000000E+00
  0.00000000E+00  0.00000000E+00  0.00000000E+00
  0.00000000E+00  0.00000000E+00  0.00000000E+00
  0.00000000E+00  0.00000000E+00  0.00000000E+00
  0.00000000E+00  0.00000000E+00  0.00000000E+00
  0.00000000E+00  0.00000000E+00  0.00000000E+00
  0.00000000E+00  0.00000000E+00  0.00000000E+00
  0.00000000E+00  0.00000000E+00  0.00000000E+00
  0.00000000E+00  0.00000000E+00  0.00000000E+00
  0.00000000E+00  0.00000000E+00  0.00000000E+00
  0.00000000E+00  0.00000000E+00  0.00000000E+00
  0.00000000E+00  0.00000000E+00  0.00000000E+00
  0.00000000E+00  0.00000000E+00  0.00000000E+00
  0.00000000E+00  0.00000000E+00  0.00000000E+00
  0.00000000E+00  0.00000000E+00  0.00000000E+00
  0.00000000E+00  0.00000000E+00  0.00000000E+00
  0.00000000E+00  0.00000000E+00  0.00000000E+00
  0.00000000E+00  0.00000000E+00  0.00000000E+00
  0.00000000E+00  0.00000000E+00  0.00000000E+00
  0.00000000E+00  0.00000000E+00  0.00000000E+00
  0.00000000E+00  0.00000000E+00  0.00000000E+00
  0.00000000E+00  0.00000000E+00  0.00000000E+00
  0.00000000E+00  0.00000000E+00  0.00000000E+00
  0.00000000E+00  0.00000000E+00  0.00000000E+00
  0.00000000E+00  0.00000000E+00  0.00000000E+00
  0.00000000E+00  0.00000000E+00  0.00000000E+00
  0.00000000E+00  0.00000000E+00  0.00000000E+00
  0.00000000E+00  0.00000000E+00  0.00000000E+00
  0.00000000E+00  0.00000000E+00  0.00000000E+00
  0.00000000E+00  0.00000000E+00  0.00000000E+00
  0.00000000E+00  0.00000000E+00  0.00000000E+00
  0.00000000E+00  0.00000000E+00  0.00000000E+00
  0.00000000E+00  0.00000000E+00  0.00000000E+00
  0.00000000E+00  0.00000000E+00  0.00000000E+00
  0.00000000E+00  0.00000000E+00  0.00000000E+00
  0.00000000E+00  0.00000000E+00  0.00000000E+00
  0.00000000E+00  0.00000000E+00  0.00000000E+00
  0.00000000E+00  0.00000000E+00  0.00000000E+00
  0.00000000E+00  0.00000000E+00  0.00000000E+00
  0.00000000E+00  0.00000000E+00  0.00000000E+00
  0.00000000E+00  0.00000000E+00  0.00000000E+00
  0.00000000E+00  0.00000000E+00  0.00000000E+00
  0.00000000E+00  0.00000000E+00  0.00000000E+00
  0.00000000E+00  0.00000000E+00  0.00000000E+00
  0.00000000E+00  0.00000000E+00  0.00000000E+00
  0.00000000E+00  0.00000000E+00  0.00000000E+00
  0.00000000E+00  0.00000000E+00  0.00000000E+00
  0.00000000E+00  0.00000000E+00  0.00000000E+00
  0.00000000E+00  0.00000000E+00  0.00000000E+00
  0.00000000E+00  0.00000000E+00  0.00000000E+00
