# Supplementary material for: Rational Design of Metal-Doped Graphitic Materials for Enhanced Lithium–Sulfur Batteries
Source: ACS Nano. 2025 Oct 14;19(42):37013–26. doi: 10.1021/acsnano.5c10546 (PMC12574205; doi:10.1021/acsnano.5c10546)
Supplement: Supplementary file 2 [file nn5c10546_si_002.zip › CONTCAR_Cr]

Comment                                 
   1.00000000000000     
    19.6479999999999997    0.0000000000000000    0.0000000000000000
     0.0000000000000013   21.2696000000000005    0.0000000000000000
     0.0000000000000012    0.0000000000000012   20.0000000000000000
   C    N    Li   S    Cr
   154     4     2     1     1
Selective dynamics
Direct
  0.0010790818567213  0.0037402836390431  0.1644357227177171   T   T   T
  0.0011426440666393  0.2034659221848223  0.1615912848267921   T   T   T
  0.0011947384543872  0.4032656409466773  0.1535468145153587   T   T   T
  0.0012502859776526  0.6037179580933691  0.1512169912132729   T   T   T
  0.0011060406763906  0.8039521328201018  0.1587629699366779   T   T   T
  0.1261815666289698  0.0037372509590353  0.1703756837290540   T   T   T
  0.1261527298951149  0.2036127306089476  0.1681737461263517   T   T   T
  0.1255948253306785  0.4034511173087670  0.1632106508179297   T   T   T
  0.1251575287592022  0.6037707716241888  0.1623664605554298   T   T   T
  0.1257794331017974  0.8039213389408310  0.1671588711189904   T   T   T
  0.2514298129975081  0.0035622556846134  0.1754441272220319   T   T   T
  0.2514245880699443  0.2039443812930021  0.1741446923029224   T   T   T
  0.2502200110514324  0.4037759950698390  0.1735102158913742   T   T   T
  0.2488023396258956  0.6035935920226078  0.1743955608467495   T   T   T
  0.2507434773461010  0.8035989602932893  0.1754960283713188   T   T   T
  0.3765457616226840  0.0031463056097435  0.1771593494269828   T   T   T
  0.3766578057914494  0.2044774232137109  0.1766846010358306   T   T   T
  0.3755241476779053  0.4051361022315312  0.1800727737076980   T   T   T
  0.3722989821917539  0.6035810581567205  0.1849252140456532   T   T   T
  0.3762293298230496  0.8022596803231575  0.1799284494850678   T   T   T
  0.5012161410667314  0.0030867533496279  0.1744330769913539   T   T   T
  0.5012730869063211  0.2046519904522290  0.1742023609902001   T   T   T
  0.5016417818398622  0.4084290608880822  0.1788019420427277   T   T   T
  0.5013773298540676  0.8002666698468609  0.1776498888888945   T   T   T
  0.6257117212408392  0.0031198623566522  0.1682057445855435   T   T   T
  0.6256856051266911  0.2045469296059840  0.1670252438873163   T   T   T
  0.6266359649319683  0.4054283683178880  0.1644584574245935   T   T   T
  0.6294271241558245  0.6038776491056866  0.1632664778818660   T   T   T
  0.6259322646484545  0.8020689449790035  0.1667963120121157   T   T   T
  0.7506153925286205  0.0035588906626632  0.1626046703233076   T   T   T
  0.7506826535096186  0.2039539669592001  0.1602685873629661   T   T   T
  0.7515972531898761  0.4037448920760294  0.1525172303734514   T   T   T
  0.7527027099949509  0.6036389028062668  0.1484419387178658   T   T   T
  0.7510687766931951  0.8035917031646836  0.1572481317469230   T   T   T
  0.8758857267962319  0.0037526314470626  0.1612112446684915   T   T   T
  0.8760111741940100  0.2035769153732441  0.1582791737293958   T   T   T
  0.8765280546493979  0.4033785296297581  0.1487505993571160   T   T   T
  0.8769924450212956  0.6038196460187305  0.1451865977238121   T   T   T
  0.8762235062268037  0.8039844193734097  0.1543502611267837   T   T   T
  0.0637177116759127  0.0370090957223156  0.1673697127031780   T   T   T
  0.0637193639233266  0.2367704916626981  0.1637078914561820   T   T   T
  0.0634953149408385  0.4367224873389584  0.1571168859714232   T   T   T
  0.0633319167493353  0.6372109879674107  0.1570941785335566   T   T   T
  0.0635490852242260  0.8372199212664005  0.1638669173305698   T   T   T
  0.1888841740382324  0.0370167995052630  0.1731328660607064   T   T   T
  0.1887433437185149  0.2370265257158360  0.1709521941211245   T   T   T
  0.1876667743348700  0.4369415386168159  0.1683196523140032   T   T   T
  0.1870841544662860  0.6372478619410521  0.1690049479296886   T   T   T
  0.1884112626307185  0.8370821221466114  0.1720437505611546   T   T   T
  0.3139903179426715  0.0368740654252306  0.1766377842740982   T   T   T
  0.3138755174312142  0.2376008666950341  0.1759186499504798   T   T   T
  0.3119482905943485  0.4372651788294193  0.1780185644199657   T   T   T
  0.3106542741156584  0.6367175903776170  0.1797423009533476   T   T   T
  0.3135995014149340  0.8362387359583275  0.1780272153535638   T   T   T
  0.4388900875930671  0.0368282240071301  0.1761457465129737   T   T   T
  0.4390663532734960  0.2384640217789076  0.1764643963826866   T   T   T
  0.4372238678023585  0.4405440006853683  0.1826309837551647   T   T   T
  0.4391907963271369  0.8349629852984742  0.1790374475774562   T   T   T
  0.5635080577557746  0.0368301808935831  0.1713922848596028   T   T   T
  0.5634460435584420  0.2385278696730871  0.1709851325274552   T   T   T
  0.5657349700609452  0.4411524195140045  0.1725944306878563   T   T   T
  0.5633557158868522  0.8348980882301038  0.1725697631985021   T   T   T
  0.6881404380287945  0.0368867533163415  0.1650997286818773   T   T   T
  0.6882805985553496  0.2376915362375103  0.1625300560592434   T   T   T
  0.6897552693717597  0.4373482922439266  0.1565795448473268   T   T   T
  0.6908216097513896  0.6367970424202666  0.1551263738826011   T   T   T
  0.6883013911134279  0.8361472035409505  0.1623658771973990   T   T   T
  0.8131609256354462  0.0370254838407161  0.1614181479133305   T   T   T
  0.8133565502846840  0.2369993019005451  0.1573192401977767   T   T   T
  0.8141899305802885  0.4368772491547625  0.1479535506437129   T   T   T
  0.8146415869552971  0.6373027489061178  0.1465189574071624   T   T   T
  0.8134579784282304  0.8371436833787943  0.1564318820405021   T   T   T
  0.9384260540604143  0.0370209703395824  0.1624730558391487   T   T   T
  0.9385672774078917  0.2367454508493931  0.1580409866367755   T   T   T
  0.9389190789520484  0.4366812189742409  0.1489051475554252   T   T   T
  0.9390636784564141  0.6372791490995167  0.1480931859054695   T   T   T
  0.9385551020455459  0.8372642822891874  0.1573741271717677   T   T   T
  0.0637385818895120  0.1036722509451147  0.1668969495316486   T   T   T
  0.0636391083474905  0.3034514944937415  0.1614611465542847   T   T   T
  0.0633735121896294  0.5035193864565507  0.1560073447980673   T   T   T
  0.0634314131643409  0.7039772650667648  0.1590490467286628   T   T   T
  0.0636283379395005  0.9039051803507512  0.1657786219507796   T   T   T
  0.1889006487845144  0.1036687162053393  0.1727126459976997   T   T   T
  0.1884981710430246  0.3035778535989567  0.1698815579418153   T   T   T
  0.1871301982117941  0.5034215185419512  0.1679735373494400   T   T   T
  0.1875981317742399  0.7037205236570022  0.1701254587034078   T   T   T
  0.1886605377376725  0.9036395408731902  0.1727915358648194   T   T   T
  0.3140067327756219  0.1037913921364874  0.1763230916944129   T   T   T
  0.3136799055572838  0.3044171846337295  0.1762045009574199   T   T   T
  0.3106935830883881  0.5038999874816796  0.1788764120737830   T   T   T
  0.3118820538749108  0.7033582326539307  0.1795585376404230   T   T   T
  0.3138111422828347  0.9030636672694268  0.1774187767928188   T   T   T
  0.4389049397791828  0.1038463730246260  0.1759003211091635   T   T   T
  0.4392583190983121  0.3056912452687330  0.1776229392269018   T   T   T
  0.4371853619790963  0.7000668096503261  0.1837530293829304   T   T   T
  0.4390113016026556  0.9022035001402755  0.1776269848787983   T   T   T
  0.5635289108487135  0.1038629595594941  0.1711447373232850   T   T   T
  0.5634263164383212  0.3057582938688501  0.1713066440082367   T   T   T
  0.5656714732252736  0.6994786127213276  0.1734909470974764   T   T   T
  0.5633886467635120  0.9021368270715014  0.1720801632453219   T   T   T
  0.6881636154191888  0.1038055189696598  0.1647509288907305   T   T   T
  0.6883552631861699  0.3045249807930259  0.1608129688508505   T   T   T
  0.6908106964650997  0.5039096450086807  0.1544624587717531   T   T   T
  0.6897426730269929  0.7033393236207985  0.1577554506803613   T   T   T
  0.6882233863678421  0.9029840239171593  0.1638970392121614   T   T   T
  0.8131806193368246  0.1036631710754410  0.1610021354388677   T   T   T
  0.8135090846955044  0.3035294985510034  0.1543536969405478   T   T   T
  0.8146404071333135  0.5034457187734300  0.1456345880943061   T   T   T
  0.8141844852512971  0.7038348899490264  0.1495415122780837   T   T   T
  0.8132911116603740  0.9036744020556238  0.1591626518990510   T   T   T
  0.9384522481053409  0.1036782042903127  0.1620039301249584   T   T   T
  0.9386285778526837  0.3034007368497382  0.1550228081797824   T   T   T
  0.9390743082227857  0.5034796834041904  0.1470827852864607   T   T   T
  0.9388932956202469  0.7040436649853921  0.1507068190534234   T   T   T
  0.9384792564546377  0.9039209797212413  0.1601134031869434   T   T   T
  0.0011256261965675  0.1369472378274083  0.1634724196480133   T   T   T
  0.0011823018650200  0.3367276150478930  0.1563274149661061   T   T   T
  0.0012616177140298  0.5370312024016263  0.1506801364110486   T   T   T
  0.0011332872019096  0.7374390742028754  0.1557179203228171   T   T   T
  0.0010579012499002  0.9372115407900035  0.1633957891292469   T   T   T
  0.1262233082417655  0.1369513574346357  0.1694646266821205   T   T   T
  0.1258747070623401  0.3367451212742394  0.1647960388855634   T   T   T
  0.1251787113561192  0.5369430634858956  0.1618030050650010   T   T   T
  0.1255109010783508  0.7372235579064716  0.1653646309288682   T   T   T
  0.1260766862438697  0.9370628724261382  0.1698778334837199   T   T   T
  0.2514632468520480  0.1371081450940691  0.1747058524508111   T   T   T
  0.2508278418798469  0.3370533672793949  0.1734349990295351   T   T   T
  0.2488237332867311  0.5370498636730876  0.1739069093239360   T   T   T
  0.2501460846143158  0.7368724056140409  0.1754105234317633   T   T   T
  0.2513567005159528  0.9367212857219721  0.1755566668294908   T   T   T
  0.3765695539039089  0.1375238481408514  0.1766030336321675   T   T   T
  0.3763022986577271  0.3383888570027884  0.1782507060762413   T   T   T
  0.3723204861706272  0.5369972945887896  0.1845292811683076   T   T   T
  0.3754713252065813  0.7354913485183124  0.1815967223020727   T   T   T
  0.3766052254608766  0.9361893636999894  0.1777699709435385   T   T   T
  0.5012372485398289  0.1375938997560421  0.1739727161238798   T   T   T
  0.5014455193093861  0.3403767175129265  0.1763859435216454   T   T   T
  0.5015828446179977  0.7321935104182757  0.1798838518752463   T   T   T
  0.5012206337135355  0.9360209771138830  0.1751100419566518   T   T   T
  0.6257398171615375  0.1375681232143845  0.1676345430583546   T   T   T
  0.6259914396603747  0.3385884983787510  0.1654540163187429   T   T   T
  0.6294314120506730  0.5367951020024972  0.1629749754364996   T   T   T
  0.6265879651240661  0.7352225143041531  0.1656134490997436   T   T   T
  0.6256264076980397  0.9361350524965921  0.1680537729793722   T   T   T
  0.7506416700853406  0.1371271426442919  0.1618547435347736   T   T   T
  0.7511041816134589  0.3370849592052137  0.1554201322705508   T   T   T
  0.7527009315561463  0.5370898849251891  0.1480503886915370   T   T   T
  0.7515895620429007  0.7369509267331913  0.1541307595526670   T   T   T
  0.7506219958647754  0.9367261960458939  0.1616506028182550   T   T   T
  0.8759246013178551  0.1369329060259357  0.1602983939153446   T   T   T
  0.8762767343235150  0.3366887604908254  0.1520905454168528   T   T   T
  0.8769929425094820  0.5369616147210511  0.1447038285288330   T   T   T
  0.8764996473388248  0.7373243832565225  0.1507322750727514   T   T   T
  0.8759413169500224  0.9370939095847050  0.1599680884998137   T   T   T
  0.4340289273442409  0.6347982022953031  0.1890377472026584   T   T   T
  0.5692554740527334  0.6348461129084839  0.1744238835578904   T   T   T
  0.4340536582477057  0.5057654889492290  0.1882914701750982   T   T   T
  0.5692826669246356  0.5057587450166227  0.1739185578557676   T   T   T
  0.4585069146702224  0.4807116081327804  0.2905020437814644   T   T   T
  0.4575797792633566  0.6583600469670448  0.2915214779034311   T   T   T
  0.5128298453271747  0.5696468069295012  0.3161524994154903   T   T   T
  0.5044801226590530  0.5702165535018100  0.2027229592172037   T   T   T
 
  0.00000000E+00  0.00000000E+00  0.00000000E+00
  0.00000000E+00  0.00000000E+00  0.00000000E+00
  0.00000000E+00  0.00000000E+00  0.00000000E+00
  0.00000000E+00  0.00000000E+00  0.00000000E+00
  0.00000000E+00  0.00000000E+00  0.00000000E+00
  0.00000000E+00  0.00000000E+00  0.00000000E+00
  0.00000000E+00  0.00000000E+00  0.00000000E+00
  0.00000000E+00  0.00000000E+00  0.00000000E+00
  0.00000000E+00  0.00000000E+00  0.00000000E+00
  0.00000000E+00  0.00000000E+00  0.00000000E+00
  0.00000000E+00  0.00000000E+00  0.00000000E+00
  0.00000000E+00  0.00000000E+00  0.00000000E+00
  0.00000000E+00  0.00000000E+00  0.00000000E+00
  0.00000000E+00  0.00000000E+00  0.00000000E+00
  0.00000000E+00  0.00000000E+00  0.00000000E+00
  0.00000000E+00  0.00000000E+00  0.00000000E+00
  0.00000000E+00  0.00000000E+00  0.00000000E+00
  0.00000000E+00  0.00000000E+00  0.00000000E+00
  0.00000000E+00  0.00000000E+00  0.00000000E+00
  0.00000000E+00  0.00000000E+00  0.00000000E+00
  0.00000000E+00  0.00000000E+00  0.00000000E+00
  0.00000000E+00  0.00000000E+00  0.00000000E+00
  0.00000000E+00  0.00000000E+00  0.00000000E+00
  0.00000000E+00  0.00000000E+00  0.00000000E+00
  0.00000000E+00  0.00000000E+00  0.00000000E+00
  0.00000000E+00  0.00000000E+00  0.00000000E+00
  0.00000000E+00  0.00000000E+00  0.00000000E+00
  0.00000000E+00  0.00000000E+00  0.00000000E+00
  0.00000000E+00  0.00000000E+00  0.00000000E+00
  0.00000000E+00  0.00000000E+00  0.00000000E+00
  0.00000000E+00  0.00000000E+00  0.00000000E+00
  0.00000000E+00  0.00000000E+00  0.00000000E+00
  0.00000000E+00  0.00000000E+00  0.00000000E+00
  0.00000000E+00  0.00000000E+00  0.00000000E+00
  0.00000000E+00  0.00000000E+00  0.00000000E+00
  0.00000000E+00  0.00000000E+00  0.00000000E+00
  0.00000000E+00  0.00000000E+00  0.00000000E+00
  0.00000000E+00  0.00000000E+00  0.00000000E+00
  0.00000000E+00  0.00000000E+00  0.00000000E+00
  0.00000000E+00  0.00000000E+00  0.00000000E+00
  0.00000000E+00  0.00000000E+00  0.00000000E+00
  0.00000000E+00  0.00000000E+00  0.00000000E+00
  0.00000000E+00  0.00000000E+00  0.00000000E+00
  0.00000000E+00  0.00000000E+00  0.00000000E+00
  0.00000000E+00  0.00000000E+00  0.00000000E+00
  0.00000000E+00  0.00000000E+00  0.00000000E+00
  0.00000000E+00  0.00000000E+00  0.00000000E+00
  0.00000000E+00  0.00000000E+00  0.00000000E+00
  0.00000000E+00  0.00000000E+00  0.00000000E+00
  0.00000000E+00  0.00000000E+00  0.00000000E+00
  0.00000000E+00  0.00000000E+00  0.00000000E+00
  0.00000000E+00  0.00000000E+00  0.00000000E+00
  0.00000000E+00  0.00000000E+00  0.00000000E+00
  0.00000000E+00  0.00000000E+00  0.00000000E+00
  0.00000000E+00  0.00000000E+00  0.00000000E+00
  0.00000000E+00  0.00000000E+00  0.00000000E+00
  0.00000000E+00  0.00000000E+00  0.00000000E+00
  0.00000000E+00  0.00000000E+00  0.00000000E+00
  0.00000000E+00  0.00000000E+00  0.00000000E+00
  0.00000000E+00  0.00000000E+00  0.00000000E+00
  0.00000000E+00  0.00000000E+00  0.00000000E+00
  0.00000000E+00  0.00000000E+00  0.00000000E+00
  0.00000000E+00  0.00000000E+00  0.00000000E+00
  0.00000000E+00  0.00000000E+00  0.00000000E+00
  0.00000000E+00  0.00000000E+00  0.00000000E+00
  0.00000000E+00  0.00000000E+00  0.00000000E+00
  0.00000000E+00  0.00000000E+00  0.00000000E+00
  0.00000000E+00  0.00000000E+00  0.00000000E+00
  0.00000000E+00  0.00000000E+00  0.00000000E+00
  0.00000000E+00  0.00000000E+00  0.00000000E+00
  0.00000000E+00  0.00000000E+00  0.00000000E+00
  0.00000000E+00  0.00000000E+00  0.00000000E+00
  0.00000000E+00  0.00000000E+00  0.00000000E+00
  0.00000000E+00  0.00000000E+00  0.00000000E+00
  0.00000000E+00  0.00000000E+00  0.00000000E+00
  0.00000000E+00  0.00000000E+00  0.00000000E+00
  0.00000000E+00  0.00000000E+00  0.00000000E+00
  0.00000000E+00  0.00000000E+00  0.00000000E+00
  0.00000000E+00  0.00000000E+00  0.00000000E+00
  0.00000000E+00  0.00000000E+00  0.00000000E+00
  0.00000000E+00  0.00000000E+00  0.00000000E+00
  0.00000000E+00  0.00000000E+00  0.00000000E+00
  0.00000000E+00  0.00000000E+00  0.00000000E+00
  0.00000000E+00  0.00000000E+00  0.00000000E+00
  0.00000000E+00  0.00000000E+00  0.00000000E+00
  0.00000000E+00  0.00000000E+00  0.00000000E+00
  0.00000000E+00  0.00000000E+00  0.00000000E+00
  0.00000000E+00  0.00000000E+00  0.00000000E+00
  0.00000000E+00  0.00000000E+00  0.00000000E+00
  0.00000000E+00  0.00000000E+00  0.00000000E+00
  0.00000000E+00  0.00000000E+00  0.00000000E+00
  0.00000000E+00  0.00000000E+00  0.00000000E+00
  0.00000000E+00  0.00000000E+00  0.00000000E+00
  0.00000000E+00  0.00000000E+00  0.00000000E+00
  0.00000000E+00  0.00000000E+00  0.00000000E+00
  0.00000000E+00  0.00000000E+00  0.00000000E+00
  0.00000000E+00  0.00000000E+00  0.00000000E+00
  0.00000000E+00  0.00000000E+00  0.00000000E+00
  0.00000000E+00  0.00000000E+00  0.00000000E+00
  0.00000000E+00  0.00000000E+00  0.00000000E+00
  0.00000000E+00  0.00000000E+00  0.00000000E+00
  0.00000000E+00  0.00000000E+00  0.00000000E+00
  0.00000000E+00  0.00000000E+00  0.00000000E+00
  0.00000000E+00  0.00000000E+00  0.00000000E+00
  0.00000000E+00  0.00000000E+00  0.00000000E+00
  0.00000000E+00  0.00000000E+00  0.00000000E+00
  0.00000000E+00  0.00000000E+00  0.00000000E+00
  0.00000000E+00  0.00000000E+00  0.00000000E+00
  0.00000000E+00  0.00000000E+00  0.00000000E+00
  0.00000000E+00  0.00000000E+00  0.00000000E+00
  0.00000000E+00  0.00000000E+00  0.00000000E+00
  0.00000000E+00  0.00000000E+00  0.00000000E+00
  0.00000000E+00  0.00000000E+00  0.00000000E+00
  0.00000000E+00  0.00000000E+00  0.00000000E+00
  0.00000000E+00  0.00000000E+00  0.00000000E+00
  0.00000000E+00  0.00000000E+00  0.00000000E+00
  0.00000000E+00  0.00000000E+00  0.00000000E+00
  0.00000000E+00  0.00000000E+00  0.00000000E+00
  0.00000000E+00  0.00000000E+00  0.00000000E+00
  0.00000000E+00  0.00000000E+00  0.00000000E+00
  0.00000000E+00  0.00000000E+00  0.00000000E+00
  0.00000000E+00  0.00000000E+00  0.00000000E+00
  0.00000000E+00  0.00000000E+00  0.00000000E+00
  0.00000000E+00  0.00000000E+00  0.00000000E+00
  0.00000000E+00  0.00000000E+00  0.00000000E+00
  0.00000000E+00  0.00000000E+00  0.00000000E+00
  0.00000000E+00  0.00000000E+00  0.00000000E+00
  0.00000000E+00  0.00000000E+00  0.00000000E+00
  0.00000000E+00  0.00000000E+00  0.00000000E+00
  0.00000000E+00  0.00000000E+00  0.00000000E+00
  0.00000000E+00  0.00000000E+00  0.00000000E+00
  0.00000000E+00  0.00000000E+00  0.00000000E+00
  0.00000000E+00  0.00000000E+00  0.00000000E+00
  0.00000000E+00  0.00000000E+00  0.00000000E+00
  0.00000000E+00  0.00000000E+00  0.00000000E+00
  0.00000000E+00  0.00000000E+00  0.00000000E+00
  0.00000000E+00  0.00000000E+00  0.00000000E+00
  0.00000000E+00  0.00000000E+00  0.00000000E+00
  0.00000000E+00  0.00000000E+00  0.00000000E+00
  0.00000000E+00  0.00000000E+00  0.00000000E+00
  0.00000000E+00  0.00000000E+00  0.00000000E+00
  0.00000000E+00  0.00000000E+00  0.00000000E+00
  0.00000000E+00  0.00000000E+00  0.00000000E+00
  0.00000000E+00  0.00000000E+00  0.00000000E+00
  0.00000000E+00  0.00000000E+00  0.00000000E+00
  0.00000000E+00  0.00000000E+00  0.00000000E+00
  0.00000000E+00  0.00000000E+00  0.00000000E+00
  0.00000000E+00  0.00000000E+00  0.00000000E+00
  0.00000000E+00  0.00000000E+00  0.00000000E+00
  0.00000000E+00  0.00000000E+00  0.00000000E+00
  0.00000000E+00  0.00000000E+00  0.00000000E+00
  0.00000000E+00  0.00000000E+00  0.00000000E+00
  0.00000000E+00  0.00000000E+00  0.00000000E+00
  0.00000000E+00  0.00000000E+00  0.00000000E+00
  0.00000000E+00  0.00000000E+00  0.00000000E+00
  0.00000000E+00  0.00000000E+00  0.00000000E+00
  0.00000000E+00  0.00000000E+00  0.00000000E+00
  0.00000000E+00  0.00000000E+00  0.00000000E+00
  0.00000000E+00  0.00000000E+00  0.00000000E+00
  0.00000000E+00  0.00000000E+00  0.00000000E+00
  0.00000000E+00  0.00000000E+00  0.00000000E+00
  0.00000000E+00  0.00000000E+00  0.00000000E+00
