# Supplementary material for: Rational Design of Metal-Doped Graphitic Materials for Enhanced Lithium–Sulfur Batteries
Source: ACS Nano. 2025 Oct 14;19(42):37013–26. doi: 10.1021/acsnano.5c10546 (PMC12574205; doi:10.1021/acsnano.5c10546)
Supplement: Supplementary file 2 [file nn5c10546_si_002.zip › CONTCAR_Fe]

Comment                                 
   1.00000000000000     
    19.6479999999999997    0.0000000000000000    0.0000000000000000
     0.0000000000000013   21.2696000000000005    0.0000000000000000
     0.0000000000000012    0.0000000000000012   20.0000000000000000
   C    N    Li   S    Fe
   154     4     2     1     1
Selective dynamics
Direct
  0.0008618393936049  0.0037671115928831  0.1644714040248372   T   T   T
  0.0009392776941272  0.2034562034562225  0.1614365149110581   T   T   T
  0.0010577723479858  0.4032681727978670  0.1536303636684853   T   T   T
  0.0011293153136644  0.6037314356225340  0.1516868449573484   T   T   T
  0.0009418159596180  0.8039930433635940  0.1587728878969464   T   T   T
  0.1261391506545310  0.0037004305370078  0.1703766203041498   T   T   T
  0.1261258773552153  0.2035783856811331  0.1680689323430060   T   T   T
  0.1255150913595244  0.4034327512237546  0.1634710815474567   T   T   T
  0.1249915822912418  0.6036876045254882  0.1631984121324836   T   T   T
  0.1257076191344900  0.8038496580964709  0.1672051172423680   T   T   T
  0.2513725524960854  0.0034521512864540  0.1755268453136413   T   T   T
  0.2513852444958792  0.2040150755062308  0.1741941448541074   T   T   T
  0.2500191310505451  0.4038308112020179  0.1736807012436878   T   T   T
  0.2484010413902862  0.6034786401999200  0.1760811854123248   T   T   T
  0.2506296398643970  0.8033626681889687  0.1752930213787108   T   T   T
  0.3764376772876563  0.0030192989839799  0.1771293900148746   T   T   T
  0.3765507805682956  0.2047151616564862  0.1766688557249553   T   T   T
  0.3755232044035468  0.4059186615417898  0.1795917905574744   T   T   T
  0.3718576792582638  0.6034645962307676  0.1863361063774787   T   T   T
  0.3761896090825790  0.8016563565152796  0.1793233744072174   T   T   T
  0.5010360211041807  0.0029065249068236  0.1744344128449277   T   T   T
  0.5010819414656819  0.2049207835666643  0.1741867004243053   T   T   T
  0.5013646412171031  0.4093548198423582  0.1779956443269895   T   T   T
  0.5011415151070344  0.7994900097056250  0.1771071900725160   T   T   T
  0.6254358900754841  0.0030017355954283  0.1682728919515072   T   T   T
  0.6253993956679206  0.2047708051447660  0.1671760928709990   T   T   T
  0.6261612041971673  0.4063009843910346  0.1645979999002478   T   T   T
  0.6294809304634364  0.6036655156886692  0.1635013822870926   T   T   T
  0.6255499081402982  0.8014171796449850  0.1670500633872450   T   T   T
  0.7502698061996492  0.0034002981639262  0.1627052805742788   T   T   T
  0.7503139059572108  0.2040732703405911  0.1605358544472641   T   T   T
  0.7513910031741817  0.4038581929190092  0.1533686526524526   T   T   T
  0.7527571321681531  0.6035185657341338  0.1502973975932872   T   T   T
  0.7508188966657970  0.8033016427388426  0.1579054090568157   T   T   T
  0.8755166313240708  0.0037034751202174  0.1611923432516413   T   T   T
  0.8756289924037731  0.2035806174763835  0.1582241032241375   T   T   T
  0.8762514923130882  0.4033825116261400  0.1494368816024088   T   T   T
  0.8768237591372433  0.6037425795865436  0.1464561274064198   T   T   T
  0.8759358144817069  0.8039057014248759  0.1548037353642898   T   T   T
  0.0635125127386513  0.0370418926720396  0.1673777648877957   T   T   T
  0.0635184555556591  0.2367987718350570  0.1634999896440183   T   T   T
  0.0632618123743258  0.4367832961553861  0.1573793929121607   T   T   T
  0.0630780278115056  0.6372401588493418  0.1575722366363876   T   T   T
  0.0633293581706991  0.8372585442883631  0.1638099710236769   T   T   T
  0.1887972403714032  0.0369845320774571  0.1732425757531056   T   T   T
  0.1886349807254990  0.2370392406811422  0.1708565551958315   T   T   T
  0.1874496092119997  0.4369212561802904  0.1688448464188029   T   T   T
  0.1868318482700451  0.6371781212398422  0.1700064521223403   T   T   T
  0.1882790181852230  0.8370147615853277  0.1719532520273366   T   T   T
  0.3139991565508563  0.0368540342346712  0.1767080314808706   T   T   T
  0.3138790907215765  0.2378708266532028  0.1758928861275994   T   T   T
  0.3118420565287668  0.4374824283523088  0.1783133398947670   T   T   T
  0.3106078182398669  0.6366896462327660  0.1812195135148088   T   T   T
  0.3137146419897273  0.8359035404324578  0.1776848918353514   T   T   T
  0.4388019471981083  0.0367943591152259  0.1761563011505974   T   T   T
  0.4389505002203382  0.2388815041835941  0.1763670137696139   T   T   T
  0.4371900488397558  0.4418856099749413  0.1818388744536082   T   T   T
  0.4391027536037304  0.8344654099960508  0.1785053023794316   T   T   T
  0.5632145157300393  0.0368050070018499  0.1714543135682082   T   T   T
  0.5631707285229703  0.2389466907164870  0.1710047660961691   T   T   T
  0.5650936753508363  0.4426824017854091  0.1718075268009082   T   T   T
  0.5629992336612103  0.8343990144190829  0.1723871719297776   T   T   T
  0.6877467587933430  0.0368535496471311  0.1651469877807561   T   T   T
  0.6878639061229935  0.2379909154715453  0.1628700101006751   T   T   T
  0.6894697212937105  0.4376157603039036  0.1573288684218439   T   T   T
  0.6905633532114921  0.6367151884254361  0.1564711649772563   T   T   T
  0.6878159753626877  0.8357583878464194  0.1629003258081468   T   T   T
  0.8128463016749088  0.0369813122201028  0.1614693696607977   T   T   T
  0.8130736187510992  0.2370686354860047  0.1575495638854056   T   T   T
  0.8140631881813112  0.4368996539266791  0.1489958196696657   T   T   T
  0.8145982137772037  0.6372289104304734  0.1480013725457393   T   T   T
  0.8132451914784380  0.8370262259375244  0.1569146506407408   T   T   T
  0.9381968549705313  0.0370587772562417  0.1624673758254562   T   T   T
  0.9383625135698070  0.2367937060351229  0.1578835954891509   T   T   T
  0.9388235604403016  0.4367448115928858  0.1494255969048297   T   T   T
  0.9390036411334353  0.6373103572413542  0.1488624188016316   T   T   T
  0.9384116565569626  0.8372970267161484  0.1574961776123868   T   T   T
  0.0635278529521930  0.1036254125566013  0.1668667756465242   T   T   T
  0.0634271768739651  0.3033907583999810  0.1612125039227600   T   T   T
  0.0631223367261865  0.5034693098309561  0.1564674761311355   T   T   T
  0.0631978142415520  0.7039020428228743  0.1593898912941683   T   T   T
  0.0634220027870066  0.9038556273300042  0.1657187649350444   T   T   T
  0.1888062788699300  0.1036997711661754  0.1728206078195445   T   T   T
  0.1883627595533123  0.3036360393930446  0.1697316939183595   T   T   T
  0.1868771306815782  0.5034763327524742  0.1690324244780939   T   T   T
  0.1873812315438659  0.7037260056551081  0.1706171486159889   T   T   T
  0.1885616317689259  0.9036194487852294  0.1727221871112239   T   T   T
  0.3140111440019031  0.1038161937577237  0.1764148773994977   T   T   T
  0.3137887317856283  0.3047495125163896  0.1760126507705900   T   T   T
  0.3106405852417608  0.5039070908217875  0.1804345596590799   T   T   T
  0.3117913043134725  0.7031340283217709  0.1797532273270948   T   T   T
  0.3138247489159877  0.9027911591849135  0.1772582148224662   T   T   T
  0.4388171166511492  0.1038776671539044  0.1759521371111604   T   T   T
  0.4391680254305554  0.3061909213565289  0.1772775062841250   T   T   T
  0.4371645288731525  0.6987264418897519  0.1828129374243618   T   T   T
  0.4388984785420932  0.9017837924322590  0.1773473265210932   T   T   T
  0.5632330429628473  0.1038804591696722  0.1712402906730655   T   T   T
  0.5630684175294201  0.3062613179747786  0.1712130357014392   T   T   T
  0.5650502175683347  0.6979517090892507  0.1727175159122154   T   T   T
  0.5631149577964624  0.9017195502813969  0.1719929906164659   T   T   T
  0.6877646451062193  0.1038411936215050  0.1648061582169631   T   T   T
  0.6878622036849218  0.3049146551299960  0.1613069283917102   T   T   T
  0.6905476646470017  0.5040031401434674  0.1557871775967941   T   T   T
  0.6894600883261315  0.7030786959285938  0.1585507950725425   T   T   T
  0.6878218321888210  0.9026887049084659  0.1642620934831008   T   T   T
  0.8128662579776043  0.1037029121632713  0.1610183499632955   T   T   T
  0.8132781507391282  0.3036412279046252  0.1547718112485544   T   T   T
  0.8145898198962562  0.5035066240316134  0.1471213770278668   T   T   T
  0.8140683918020769  0.7038097812530197  0.1505888297491217   T   T   T
  0.8130222208203080  0.9036021509544546  0.1594534506169979   T   T   T
  0.9382170768563283  0.1036259827076178  0.1619415268155060   T   T   T
  0.9384827328252476  0.3033525326751770  0.1549698294030440   T   T   T
  0.9390244723755948  0.5034265740234537  0.1478339735289274   T   T   T
  0.9387943627624916  0.7039570220649453  0.1513006992939286   T   T   T
  0.9382783103062662  0.9038575117643726  0.1601003568769838   T   T   T
  0.0009064874608043  0.1368995321991196  0.1634166300452183   T   T   T
  0.0010251512118111  0.3366632305739171  0.1561327791598043   T   T   T
  0.0011471324263385  0.5370079619937551  0.1511199846760681   T   T   T
  0.0009957222697988  0.7374096581607587  0.1559417913927244   T   T   T
  0.0008494902182495  0.9372008753978159  0.1633759247989336   T   T   T
  0.1261715476824188  0.1369758277657385  0.1694415630026908   T   T   T
  0.1258089079224657  0.3368061622953593  0.1647198971743577   T   T   T
  0.1250128490752959  0.5370009494316627  0.1626684586288105   T   T   T
  0.1254299672386371  0.7372283278552462  0.1656810869104400   T   T   T
  0.1260527672485163  0.9370853539340438  0.1698349706312445   T   T   T
  0.2514013922939478  0.1372241079148634  0.1748203908705741   T   T   T
  0.2507097525440342  0.3372765033499079  0.1732955074596691   T   T   T
  0.2484228441193169  0.5371407175485103  0.1756341691745635   T   T   T
  0.2499498643424009  0.7368039889195863  0.1755236777578414   T   T   T
  0.2513317806618127  0.9366509110176986  0.1755466116208876   T   T   T
  0.3764558381120721  0.1376514228237485  0.1766397371883703   T   T   T
  0.3762566285672428  0.3389911168491668  0.1778204326815747   T   T   T
  0.3718761636263681  0.5370930124946612  0.1860066654917611   T   T   T
  0.3754789988840750  0.7347105083302130  0.1809652773233572   T   T   T
  0.3765040840425556  0.9359516330103892  0.1776039704959789   T   T   T
  0.5010573053538236  0.1377730180884063  0.1740333669629406   T   T   T
  0.5012101370412654  0.3411507627345279  0.1759615334058828   T   T   T
  0.5013228891457945  0.7312714483545847  0.1790307911024234   T   T   T
  0.5010338824029050  0.9357487827815649  0.1749645186165230   T   T   T
  0.6254533681694878  0.1376847182305191  0.1677291324071548   T   T   T
  0.6256031461566572  0.3392500237146563  0.1657094660527379   T   T   T
  0.6294759813777593  0.5370204506342311  0.1632029086005967   T   T   T
  0.6261242409208452  0.7343632727827802  0.1657785704596947   T   T   T
  0.6253475254636530  0.9359160752248766  0.1681643090554393   T   T   T
  0.7502916997344634  0.1372813732322249  0.1619482877407301   T   T   T
  0.7508466218908417  0.3373706493570621  0.1560166192863116   T   T   T
  0.7527512127841410  0.5372162662343315  0.1499118079713250   T   T   T
  0.7513931425852077  0.7368359628771595  0.1549920465941129   T   T   T
  0.7502655509956153  0.9366041304175670  0.1619649293137623   T   T   T
  0.8755514761846256  0.1369777245857456  0.1601976550876866   T   T   T
  0.8759826831248316  0.3367641629627012  0.1524546869937415   T   T   T
  0.8768240858790372  0.5370039641510248  0.1459661292969051   T   T   T
  0.8762354333295649  0.7373130737893314  0.1514718812867512   T   T   T
  0.8755581685383375  0.9370856681874724  0.1600124533139378   T   T   T
  0.4347599770567576  0.6332039668437494  0.1881755897535596   T   T   T
  0.5679855764257166  0.6330594235055126  0.1728111485670656   T   T   T
  0.4347769163134602  0.5073612011624514  0.1876220311601816   T   T   T
  0.5679890590020686  0.5075721097287972  0.1723089197346974   T   T   T
  0.4667662797162523  0.4866128019144494  0.2860837372243544   T   T   T
  0.4656563510937239  0.6526561554137252  0.2870824071055203   T   T   T
  0.5286956988905377  0.5699187376568081  0.3046526937850582   T   T   T
  0.5032505765187207  0.5702456490999036  0.1924927293290659   T   T   T
 
  0.00000000E+00  0.00000000E+00  0.00000000E+00
  0.00000000E+00  0.00000000E+00  0.00000000E+00
  0.00000000E+00  0.00000000E+00  0.00000000E+00
  0.00000000E+00  0.00000000E+00  0.00000000E+00
  0.00000000E+00  0.00000000E+00  0.00000000E+00
  0.00000000E+00  0.00000000E+00  0.00000000E+00
  0.00000000E+00  0.00000000E+00  0.00000000E+00
  0.00000000E+00  0.00000000E+00  0.00000000E+00
  0.00000000E+00  0.00000000E+00  0.00000000E+00
  0.00000000E+00  0.00000000E+00  0.00000000E+00
  0.00000000E+00  0.00000000E+00  0.00000000E+00
  0.00000000E+00  0.00000000E+00  0.00000000E+00
  0.00000000E+00  0.00000000E+00  0.00000000E+00
  0.00000000E+00  0.00000000E+00  0.00000000E+00
  0.00000000E+00  0.00000000E+00  0.00000000E+00
  0.00000000E+00  0.00000000E+00  0.00000000E+00
  0.00000000E+00  0.00000000E+00  0.00000000E+00
  0.00000000E+00  0.00000000E+00  0.00000000E+00
  0.00000000E+00  0.00000000E+00  0.00000000E+00
  0.00000000E+00  0.00000000E+00  0.00000000E+00
  0.00000000E+00  0.00000000E+00  0.00000000E+00
  0.00000000E+00  0.00000000E+00  0.00000000E+00
  0.00000000E+00  0.00000000E+00  0.00000000E+00
  0.00000000E+00  0.00000000E+00  0.00000000E+00
  0.00000000E+00  0.00000000E+00  0.00000000E+00
  0.00000000E+00  0.00000000E+00  0.00000000E+00
  0.00000000E+00  0.00000000E+00  0.00000000E+00
  0.00000000E+00  0.00000000E+00  0.00000000E+00
  0.00000000E+00  0.00000000E+00  0.00000000E+00
  0.00000000E+00  0.00000000E+00  0.00000000E+00
  0.00000000E+00  0.00000000E+00  0.00000000E+00
  0.00000000E+00  0.00000000E+00  0.00000000E+00
  0.00000000E+00  0.00000000E+00  0.00000000E+00
  0.00000000E+00  0.00000000E+00  0.00000000E+00
  0.00000000E+00  0.00000000E+00  0.00000000E+00
  0.00000000E+00  0.00000000E+00  0.00000000E+00
  0.00000000E+00  0.00000000E+00  0.00000000E+00
  0.00000000E+00  0.00000000E+00  0.00000000E+00
  0.00000000E+00  0.00000000E+00  0.00000000E+00
  0.00000000E+00  0.00000000E+00  0.00000000E+00
  0.00000000E+00  0.00000000E+00  0.00000000E+00
  0.00000000E+00  0.00000000E+00  0.00000000E+00
  0.00000000E+00  0.00000000E+00  0.00000000E+00
  0.00000000E+00  0.00000000E+00  0.00000000E+00
  0.00000000E+00  0.00000000E+00  0.00000000E+00
  0.00000000E+00  0.00000000E+00  0.00000000E+00
  0.00000000E+00  0.00000000E+00  0.00000000E+00
  0.00000000E+00  0.00000000E+00  0.00000000E+00
  0.00000000E+00  0.00000000E+00  0.00000000E+00
  0.00000000E+00  0.00000000E+00  0.00000000E+00
  0.00000000E+00  0.00000000E+00  0.00000000E+00
  0.00000000E+00  0.00000000E+00  0.00000000E+00
  0.00000000E+00  0.00000000E+00  0.00000000E+00
  0.00000000E+00  0.00000000E+00  0.00000000E+00
  0.00000000E+00  0.00000000E+00  0.00000000E+00
  0.00000000E+00  0.00000000E+00  0.00000000E+00
  0.00000000E+00  0.00000000E+00  0.00000000E+00
  0.00000000E+00  0.00000000E+00  0.00000000E+00
  0.00000000E+00  0.00000000E+00  0.00000000E+00
  0.00000000E+00  0.00000000E+00  0.00000000E+00
  0.00000000E+00  0.00000000E+00  0.00000000E+00
  0.00000000E+00  0.00000000E+00  0.00000000E+00
  0.00000000E+00  0.00000000E+00  0.00000000E+00
  0.00000000E+00  0.00000000E+00  0.00000000E+00
  0.00000000E+00  0.00000000E+00  0.00000000E+00
  0.00000000E+00  0.00000000E+00  0.00000000E+00
  0.00000000E+00  0.00000000E+00  0.00000000E+00
  0.00000000E+00  0.00000000E+00  0.00000000E+00
  0.00000000E+00  0.00000000E+00  0.00000000E+00
  0.00000000E+00  0.00000000E+00  0.00000000E+00
  0.00000000E+00  0.00000000E+00  0.00000000E+00
  0.00000000E+00  0.00000000E+00  0.00000000E+00
  0.00000000E+00  0.00000000E+00  0.00000000E+00
  0.00000000E+00  0.00000000E+00  0.00000000E+00
  0.00000000E+00  0.00000000E+00  0.00000000E+00
  0.00000000E+00  0.00000000E+00  0.00000000E+00
  0.00000000E+00  0.00000000E+00  0.00000000E+00
  0.00000000E+00  0.00000000E+00  0.00000000E+00
  0.00000000E+00  0.00000000E+00  0.00000000E+00
  0.00000000E+00  0.00000000E+00  0.00000000E+00
  0.00000000E+00  0.00000000E+00  0.00000000E+00
  0.00000000E+00  0.00000000E+00  0.00000000E+00
  0.00000000E+00  0.00000000E+00  0.00000000E+00
  0.00000000E+00  0.00000000E+00  0.00000000E+00
  0.00000000E+00  0.00000000E+00  0.00000000E+00
  0.00000000E+00  0.00000000E+00  0.00000000E+00
  0.00000000E+00  0.00000000E+00  0.00000000E+00
  0.00000000E+00  0.00000000E+00  0.00000000E+00
  0.00000000E+00  0.00000000E+00  0.00000000E+00
  0.00000000E+00  0.00000000E+00  0.00000000E+00
  0.00000000E+00  0.00000000E+00  0.00000000E+00
  0.00000000E+00  0.00000000E+00  0.00000000E+00
  0.00000000E+00  0.00000000E+00  0.00000000E+00
  0.00000000E+00  0.00000000E+00  0.00000000E+00
  0.00000000E+00  0.00000000E+00  0.00000000E+00
  0.00000000E+00  0.00000000E+00  0.00000000E+00
  0.00000000E+00  0.00000000E+00  0.00000000E+00
  0.00000000E+00  0.00000000E+00  0.00000000E+00
  0.00000000E+00  0.00000000E+00  0.00000000E+00
  0.00000000E+00  0.00000000E+00  0.00000000E+00
  0.00000000E+00  0.00000000E+00  0.00000000E+00
  0.00000000E+00  0.00000000E+00  0.00000000E+00
  0.00000000E+00  0.00000000E+00  0.00000000E+00
  0.00000000E+00  0.00000000E+00  0.00000000E+00
  0.00000000E+00  0.00000000E+00  0.00000000E+00
  0.00000000E+00  0.00000000E+00  0.00000000E+00
  0.00000000E+00  0.00000000E+00  0.00000000E+00
  0.00000000E+00  0.00000000E+00  0.00000000E+00
  0.00000000E+00  0.00000000E+00  0.00000000E+00
  0.00000000E+00  0.00000000E+00  0.00000000E+00
  0.00000000E+00  0.00000000E+00  0.00000000E+00
  0.00000000E+00  0.00000000E+00  0.00000000E+00
  0.00000000E+00  0.00000000E+00  0.00000000E+00
  0.00000000E+00  0.00000000E+00  0.00000000E+00
  0.00000000E+00  0.00000000E+00  0.00000000E+00
  0.00000000E+00  0.00000000E+00  0.00000000E+00
  0.00000000E+00  0.00000000E+00  0.00000000E+00
  0.00000000E+00  0.00000000E+00  0.00000000E+00
  0.00000000E+00  0.00000000E+00  0.00000000E+00
  0.00000000E+00  0.00000000E+00  0.00000000E+00
  0.00000000E+00  0.00000000E+00  0.00000000E+00
  0.00000000E+00  0.00000000E+00  0.00000000E+00
  0.00000000E+00  0.00000000E+00  0.00000000E+00
  0.00000000E+00  0.00000000E+00  0.00000000E+00
  0.00000000E+00  0.00000000E+00  0.00000000E+00
  0.00000000E+00  0.00000000E+00  0.00000000E+00
  0.00000000E+00  0.00000000E+00  0.00000000E+00
  0.00000000E+00  0.00000000E+00  0.00000000E+00
  0.00000000E+00  0.00000000E+00  0.00000000E+00
  0.00000000E+00  0.00000000E+00  0.00000000E+00
  0.00000000E+00  0.00000000E+00  0.00000000E+00
  0.00000000E+00  0.00000000E+00  0.00000000E+00
  0.00000000E+00  0.00000000E+00  0.00000000E+00
  0.00000000E+00  0.00000000E+00  0.00000000E+00
  0.00000000E+00  0.00000000E+00  0.00000000E+00
  0.00000000E+00  0.00000000E+00  0.00000000E+00
  0.00000000E+00  0.00000000E+00  0.00000000E+00
  0.00000000E+00  0.00000000E+00  0.00000000E+00
  0.00000000E+00  0.00000000E+00  0.00000000E+00
  0.00000000E+00  0.00000000E+00  0.00000000E+00
  0.00000000E+00  0.00000000E+00  0.00000000E+00
  0.00000000E+00  0.00000000E+00  0.00000000E+00
  0.00000000E+00  0.00000000E+00  0.00000000E+00
  0.00000000E+00  0.00000000E+00  0.00000000E+00
  0.00000000E+00  0.00000000E+00  0.00000000E+00
  0.00000000E+00  0.00000000E+00  0.00000000E+00
  0.00000000E+00  0.00000000E+00  0.00000000E+00
  0.00000000E+00  0.00000000E+00  0.00000000E+00
  0.00000000E+00  0.00000000E+00  0.00000000E+00
  0.00000000E+00  0.00000000E+00  0.00000000E+00
  0.00000000E+00  0.00000000E+00  0.00000000E+00
  0.00000000E+00  0.00000000E+00  0.00000000E+00
  0.00000000E+00  0.00000000E+00  0.00000000E+00
  0.00000000E+00  0.00000000E+00  0.00000000E+00
  0.00000000E+00  0.00000000E+00  0.00000000E+00
  0.00000000E+00  0.00000000E+00  0.00000000E+00
  0.00000000E+00  0.00000000E+00  0.00000000E+00
  0.00000000E+00  0.00000000E+00  0.00000000E+00
  0.00000000E+00  0.00000000E+00  0.00000000E+00
  0.00000000E+00  0.00000000E+00  0.00000000E+00
  0.00000000E+00  0.00000000E+00  0.00000000E+00
  0.00000000E+00  0.00000000E+00  0.00000000E+00
