# Supplementary material for: Rational Design of Metal-Doped Graphitic Materials for Enhanced Lithium–Sulfur Batteries
Source: ACS Nano. 2025 Oct 14;19(42):37013–26. doi: 10.1021/acsnano.5c10546 (PMC12574205; doi:10.1021/acsnano.5c10546)
Supplement: Supplementary file 2 [file nn5c10546_si_002.zip › CONTCAR_Ga]

Comment                                 
   1.00000000000000     
    19.6479999999999997    0.0000000000000000    0.0000000000000000
     0.0000000000000013   21.2696000000000005    0.0000000000000000
     0.0000000000000012    0.0000000000000012   20.0000000000000000
   C    N    Li   S    Ga
   154     4     2     1     1
Selective dynamics
Direct
  0.0012639819333729  0.0037179398845760  0.1632588999865390   T   T   T
  0.0013140584076609  0.2034811748697344  0.1599845996998862   T   T   T
  0.0014149349969364  0.4032325576320821  0.1487941465198797   T   T   T
  0.0015173064601275  0.6037190279061372  0.1444367447792085   T   T   T
  0.0013231333761044  0.8039405394433010  0.1543060275247543   T   T   T
  0.1264115250766243  0.0037109091160761  0.1692003102651754   T   T   T
  0.1264150573997336  0.2036229498780991  0.1664053478248903   T   T   T
  0.1259467544925685  0.4034773900365590  0.1586201848620994   T   T   T
  0.1255516037815870  0.6037722118137284  0.1556997542555499   T   T   T
  0.1261239397741689  0.8038650862209532  0.1629832470958381   T   T   T
  0.2516453715209527  0.0035207421046486  0.1761672256401152   T   T   T
  0.2516631919371490  0.2039956663374959  0.1743916654948373   T   T   T
  0.2505569580919964  0.4038801764119296  0.1711408770537938   T   T   T
  0.2491886827309107  0.6035786614595027  0.1697378759579452   T   T   T
  0.2510757923823455  0.8035072212841001  0.1736179220081455   T   T   T
  0.3767753393347708  0.0030633488151875  0.1805034122466792   T   T   T
  0.3768790712156065  0.2045516344716719  0.1799540729918806   T   T   T
  0.3757383886624454  0.4052496380288803  0.1819983237641381   T   T   T
  0.3723572476610572  0.6035976944494591  0.1861601424470789   T   T   T
  0.3764891588867283  0.8020911977196685  0.1818908222298084   T   T   T
  0.5014544117275596  0.0030056906994391  0.1790386881526694   T   T   T
  0.5015360536322069  0.2047213549102188  0.1789834978443980   T   T   T
  0.5019050170799177  0.4088413107871767  0.1835484289136987   T   T   T
  0.5016972886783392  0.7999598565131060  0.1820810387879030   T   T   T
  0.6259119754230633  0.0030765299528192  0.1720692067147566   T   T   T
  0.6258769840142276  0.2046214570052571  0.1709950565848947   T   T   T
  0.6267614187705581  0.4056598007751573  0.1667182967041057   T   T   T
  0.6297587933073431  0.6039281838039391  0.1641374397983238   T   T   T
  0.6261223128671617  0.8018426912117735  0.1694138826395362   T   T   T
  0.7507680803342502  0.0035158984421190  0.1647791563977193   T   T   T
  0.7507786355043152  0.2040157617580095  0.1623191869157741   T   T   T
  0.7515477873121748  0.4037604363920766  0.1514590955012164   T   T   T
  0.7526057925055850  0.6036443147712501  0.1447835116404961   T   T   T
  0.7510939954100010  0.8035308407051155  0.1567659037308100   T   T   T
  0.8760362214412886  0.0037453533997535  0.1614860731106960   T   T   T
  0.8761124627991150  0.2036083467385115  0.1582380259844266   T   T   T
  0.8765526383378026  0.4033732864639932  0.1454303285300582   T   T   T
  0.8770106914235074  0.6038312528568505  0.1395155927303506   T   T   T
  0.8762703289170730  0.8039805116796858  0.1514521309809294   T   T   T
  0.0639353959877796  0.0369945975999850  0.1661490713119497   T   T   T
  0.0639923115822675  0.2367850769529203  0.1613733407640605   T   T   T
  0.0638219704073407  0.4367038884678524  0.1517223060811980   T   T   T
  0.0636907999945103  0.6372145968527670  0.1502853144169694   T   T   T
  0.0638477578447606  0.8371629979319618  0.1599666900067471   T   T   T
  0.1891074617762182  0.0369977051764598  0.1729085829767779   T   T   T
  0.1890323282255471  0.2370691540835757  0.1695475890946596   T   T   T
  0.1880399548394174  0.4369901213754947  0.1639456322023440   T   T   T
  0.1874903116913923  0.6372230721342806  0.1631009083782364   T   T   T
  0.1887338139697748  0.8370069646481312  0.1693775616035605   T   T   T
  0.3142031075592482  0.0368374000846707  0.1787908059518494   T   T   T
  0.3140819242137817  0.2376690955639189  0.1774471637954610   T   T   T
  0.3121756275337677  0.4373869027649902  0.1772801677150714   T   T   T
  0.3108852214209620  0.6365569526149283  0.1776099764613302   T   T   T
  0.3138556886413315  0.8361145988987101  0.1784782790545158   T   T   T
  0.4391230982854567  0.0367967115938630  0.1803827217664905   T   T   T
  0.4393253348840366  0.2385641988289023  0.1807746652863368   T   T   T
  0.4374052887216638  0.4408575122826894  0.1865839616663513   T   T   T
  0.4395330429363293  0.8347850695707273  0.1828526593618934   T   T   T
  0.5637183107628936  0.0368079986072283  0.1758593881317597   T   T   T
  0.5636933557456606  0.2386797089156336  0.1755724655747850   T   T   T
  0.5660308061851017  0.4416537303711831  0.1763915033755005   T   T   T
  0.5636182700352241  0.8346799144389437  0.1766262405971097   T   T   T
  0.6883278141117152  0.0368599969021768  0.1682787341361595   T   T   T
  0.6884152152386139  0.2377835154779392  0.1653665913320756   T   T   T
  0.6897328472390022  0.4374118140219479  0.1565081405104438   T   T   T
  0.6908838756751070  0.6367391605818971  0.1535284015950722   T   T   T
  0.6884140315531613  0.8360015616211726  0.1638899141186860   T   T   T
  0.8133014693129753  0.0370192740471203  0.1628570775241497   T   T   T
  0.8134203608116521  0.2370431340464981  0.1579411058702121   T   T   T
  0.8141151029841752  0.4368606043247556  0.1449694068933318   T   T   T
  0.8145813816727328  0.6373416359556093  0.1418054468552570   T   T   T
  0.8135085759435794  0.8371348869800059  0.1553031279404694   T   T   T
  0.9385847400817706  0.0370155970530747  0.1621041807204562   T   T   T
  0.9386624378762997  0.2367798737955989  0.1566895790094299   T   T   T
  0.9390402180980674  0.4366563166271291  0.1441714662947310   T   T   T
  0.9392003057404363  0.6372832538165170  0.1418387811274492   T   T   T
  0.9386702755090861  0.8372479251591356  0.1542618049898602   T   T   T
  0.0639583793352137  0.1036800100480309  0.1657002535842907   T   T   T
  0.0639308560255221  0.3034811554387535  0.1581209062693752   T   T   T
  0.0636931582246065  0.5035026437860578  0.1497649090984841   T   T   T
  0.0638013193541254  0.7039908423100513  0.1528209218880172   T   T   T
  0.0638973394304724  0.9038596426281464  0.1630983178928322   T   T   T
  0.1891318366708994  0.1036639143215529  0.1724750950392527   T   T   T
  0.1888231618874548  0.3036236610867408  0.1675940867364595   T   T   T
  0.1875129802096018  0.5034438657494613  0.1625776634869873   T   T   T
  0.1880160713112882  0.7036674007095407  0.1649768371773991   T   T   T
  0.1889336614927525  0.9035726500770832  0.1712238483947588   T   T   T
  0.3142154264758082  0.1038115346638588  0.1784502636096791   T   T   T
  0.3139218419272019  0.3045154727192163  0.1769953287226129   T   T   T
  0.3109099669490206  0.5040579678275634  0.1771765999538907   T   T   T
  0.3121494764296272  0.7032239853972864  0.1781800571585083   T   T   T
  0.3140214237106770  0.9029711849633314  0.1788025961555189   T   T   T
  0.4391348209883456  0.1038601771725611  0.1801267244880071   T   T   T
  0.4395730948829134  0.3058363848688229  0.1817826959719237   T   T   T
  0.4373835814874606  0.6997478209878650  0.1873934872794821   T   T   T
  0.4392955409233495  0.9020707008103113  0.1817305833850817   T   T   T
  0.5637316927804018  0.1038672940877162  0.1756475844217938   T   T   T
  0.5636648748725767  0.3059546415341234  0.1757887962748257   T   T   T
  0.5660370870882985  0.6989576286571533  0.1770824091129543   T   T   T
  0.5636557622341087  0.9019663122114880  0.1763410302787983   T   T   T
  0.6883347349578306  0.1038280976427645  0.1680246662731186   T   T   T
  0.6884435138443803  0.3046662592803021  0.1629138109108219   T   T   T
  0.6908562022258574  0.5039546164332351  0.1531904685709191   T   T   T
  0.6897356790026121  0.7032638676687258  0.1571503225538567   T   T   T
  0.6883751851490211  0.9028929440007802  0.1662766489129567   T   T   T
  0.8133016246272485  0.1036829863396098  0.1625506992814152   T   T   T
  0.8135371395255807  0.3035415732485183  0.1539865787049787   T   T   T
  0.8145670983417841  0.5034136765626837  0.1414790841006404   T   T   T
  0.8141133153987887  0.7038703359199833  0.1456770557595308   T   T   T
  0.8133857516826534  0.9036377854720822  0.1591960046931433   T   T   T
  0.9385965979578138  0.1036735544773146  0.1617046332955356   T   T   T
  0.9387157822772539  0.3034217034975069  0.1526217191998418   T   T   T
  0.9391924404858665  0.5034681775128996  0.1414242318053732   T   T   T
  0.9390309958215179  0.7040689535583755  0.1450949096137800   T   T   T
  0.9386041125352296  0.9038893559215403  0.1582767664057720   T   T   T
  0.0013026770950642  0.1369562112490064  0.1624160677069704   T   T   T
  0.0013885710732543  0.3367174946059267  0.1526345246898654   T   T   T
  0.0015094108122445  0.5370238278517198  0.1442140900229695   T   T   T
  0.0013831609849672  0.7374613158797617  0.1500870118781626   T   T   T
  0.0012466123144893  0.9371829746110742  0.1614711232234571   T   T   T
  0.1264638311018645  0.1369540219481746  0.1683186579854362   T   T   T
  0.1262167331614952  0.3367785119477165  0.1612369355099852   T   T   T
  0.1255555076931185  0.5369329315751779  0.1554273202166061   T   T   T
  0.1259044731294753  0.7371945585361993  0.1599439875500223   T   T   T
  0.1263341397108525  0.9370244933650272  0.1679287563054382   T   T   T
  0.2516880227299353  0.1371262791306528  0.1754059956371180   T   T   T
  0.2511476530292101  0.3371242047479170  0.1720505689287682   T   T   T
  0.2491980335739637  0.5370695530726700  0.1695087991862787   T   T   T
  0.2505203423563227  0.7367507751057231  0.1723478961478421   T   T   T
  0.2515875955072901  0.9366440427327132  0.1757474049468015   T   T   T
  0.3767921639973766  0.1375827267869817  0.1799534864515015   T   T   T
  0.3765366685660329  0.3385379601043259  0.1806370968051195   T   T   T
  0.3723830554036998  0.5369909875463944  0.1859177323318983   T   T   T
  0.3757134772183869  0.7353605939756203  0.1830168821518977   T   T   T
  0.3768475357676435  0.9360764398553405  0.1809328067404601   T   T   T
  0.5014704755977738  0.1376510880778926  0.1786134712000197   T   T   T
  0.5017318209730730  0.3406672801789106  0.1811747031266659   T   T   T
  0.5018981343859735  0.7317568580022392  0.1843862389285564   T   T   T
  0.5015011489074375  0.9359279063302762  0.1797166638744138   T   T   T
  0.6259258612266663  0.1375989855629610  0.1716487597085330   T   T   T
  0.6261589002480091  0.3388124122851024  0.1685496660193954   T   T   T
  0.6297340269419577  0.5367187313135631  0.1639528757061751   T   T   T
  0.6267553535689147  0.7349815277131647  0.1674815305152350   T   T   T
  0.6258350510502612  0.9360372754350398  0.1717137432629101   T   T   T
  0.7507738834829061  0.1371785936845792  0.1642318017057015   T   T   T
  0.7511136736596755  0.3371436137279222  0.1556767392599116   T   T   T
  0.7525883656772328  0.5370843298122058  0.1446254214470812   T   T   T
  0.7515383271645073  0.7369334327857340  0.1522991631096713   T   T   T
  0.7507425564425688  0.9366675982365454  0.1632673458347497   T   T   T
  0.8760575985906809  0.1369494365981906  0.1607688014344998   T   T   T
  0.8762993293690826  0.3367051859909259  0.1500653694231594   T   T   T
  0.8770056493340775  0.5369324696941510  0.1393487469222894   T   T   T
  0.8765381888682960  0.7373503302047064  0.1464455251245143   T   T   T
  0.8760658034347556  0.9370725285415433  0.1594999176234795   T   T   T
  0.4332266211386832  0.6348922567164413  0.1940025003531505   T   T   T
  0.5704510794074579  0.6345709237286842  0.1777212298466292   T   T   T
  0.4332679169730802  0.5056676412058470  0.1934822058688845   T   T   T
  0.5704194987779996  0.5060281405983262  0.1773148622293302   T   T   T
  0.4454532321240895  0.4832844620497094  0.2983588732875911   T   T   T
  0.4458790147709451  0.6565817652354191  0.2990124193101474   T   T   T
  0.5038587119719398  0.5697441148510117  0.3306780939687513   T   T   T
  0.5069647299846068  0.5701856367719224  0.2171486945985445   T   T   T
 
  0.00000000E+00  0.00000000E+00  0.00000000E+00
  0.00000000E+00  0.00000000E+00  0.00000000E+00
  0.00000000E+00  0.00000000E+00  0.00000000E+00
  0.00000000E+00  0.00000000E+00  0.00000000E+00
  0.00000000E+00  0.00000000E+00  0.00000000E+00
  0.00000000E+00  0.00000000E+00  0.00000000E+00
  0.00000000E+00  0.00000000E+00  0.00000000E+00
  0.00000000E+00  0.00000000E+00  0.00000000E+00
  0.00000000E+00  0.00000000E+00  0.00000000E+00
  0.00000000E+00  0.00000000E+00  0.00000000E+00
  0.00000000E+00  0.00000000E+00  0.00000000E+00
  0.00000000E+00  0.00000000E+00  0.00000000E+00
  0.00000000E+00  0.00000000E+00  0.00000000E+00
  0.00000000E+00  0.00000000E+00  0.00000000E+00
  0.00000000E+00  0.00000000E+00  0.00000000E+00
  0.00000000E+00  0.00000000E+00  0.00000000E+00
  0.00000000E+00  0.00000000E+00  0.00000000E+00
  0.00000000E+00  0.00000000E+00  0.00000000E+00
  0.00000000E+00  0.00000000E+00  0.00000000E+00
  0.00000000E+00  0.00000000E+00  0.00000000E+00
  0.00000000E+00  0.00000000E+00  0.00000000E+00
  0.00000000E+00  0.00000000E+00  0.00000000E+00
  0.00000000E+00  0.00000000E+00  0.00000000E+00
  0.00000000E+00  0.00000000E+00  0.00000000E+00
  0.00000000E+00  0.00000000E+00  0.00000000E+00
  0.00000000E+00  0.00000000E+00  0.00000000E+00
  0.00000000E+00  0.00000000E+00  0.00000000E+00
  0.00000000E+00  0.00000000E+00  0.00000000E+00
  0.00000000E+00  0.00000000E+00  0.00000000E+00
  0.00000000E+00  0.00000000E+00  0.00000000E+00
  0.00000000E+00  0.00000000E+00  0.00000000E+00
  0.00000000E+00  0.00000000E+00  0.00000000E+00
  0.00000000E+00  0.00000000E+00  0.00000000E+00
  0.00000000E+00  0.00000000E+00  0.00000000E+00
  0.00000000E+00  0.00000000E+00  0.00000000E+00
  0.00000000E+00  0.00000000E+00  0.00000000E+00
  0.00000000E+00  0.00000000E+00  0.00000000E+00
  0.00000000E+00  0.00000000E+00  0.00000000E+00
  0.00000000E+00  0.00000000E+00  0.00000000E+00
  0.00000000E+00  0.00000000E+00  0.00000000E+00
  0.00000000E+00  0.00000000E+00  0.00000000E+00
  0.00000000E+00  0.00000000E+00  0.00000000E+00
  0.00000000E+00  0.00000000E+00  0.00000000E+00
  0.00000000E+00  0.00000000E+00  0.00000000E+00
  0.00000000E+00  0.00000000E+00  0.00000000E+00
  0.00000000E+00  0.00000000E+00  0.00000000E+00
  0.00000000E+00  0.00000000E+00  0.00000000E+00
  0.00000000E+00  0.00000000E+00  0.00000000E+00
  0.00000000E+00  0.00000000E+00  0.00000000E+00
  0.00000000E+00  0.00000000E+00  0.00000000E+00
  0.00000000E+00  0.00000000E+00  0.00000000E+00
  0.00000000E+00  0.00000000E+00  0.00000000E+00
  0.00000000E+00  0.00000000E+00  0.00000000E+00
  0.00000000E+00  0.00000000E+00  0.00000000E+00
  0.00000000E+00  0.00000000E+00  0.00000000E+00
  0.00000000E+00  0.00000000E+00  0.00000000E+00
  0.00000000E+00  0.00000000E+00  0.00000000E+00
  0.00000000E+00  0.00000000E+00  0.00000000E+00
  0.00000000E+00  0.00000000E+00  0.00000000E+00
  0.00000000E+00  0.00000000E+00  0.00000000E+00
  0.00000000E+00  0.00000000E+00  0.00000000E+00
  0.00000000E+00  0.00000000E+00  0.00000000E+00
  0.00000000E+00  0.00000000E+00  0.00000000E+00
  0.00000000E+00  0.00000000E+00  0.00000000E+00
  0.00000000E+00  0.00000000E+00  0.00000000E+00
  0.00000000E+00  0.00000000E+00  0.00000000E+00
  0.00000000E+00  0.00000000E+00  0.00000000E+00
  0.00000000E+00  0.00000000E+00  0.00000000E+00
  0.00000000E+00  0.00000000E+00  0.00000000E+00
  0.00000000E+00  0.00000000E+00  0.00000000E+00
  0.00000000E+00  0.00000000E+00  0.00000000E+00
  0.00000000E+00  0.00000000E+00  0.00000000E+00
  0.00000000E+00  0.00000000E+00  0.00000000E+00
  0.00000000E+00  0.00000000E+00  0.00000000E+00
  0.00000000E+00  0.00000000E+00  0.00000000E+00
  0.00000000E+00  0.00000000E+00  0.00000000E+00
  0.00000000E+00  0.00000000E+00  0.00000000E+00
  0.00000000E+00  0.00000000E+00  0.00000000E+00
  0.00000000E+00  0.00000000E+00  0.00000000E+00
  0.00000000E+00  0.00000000E+00  0.00000000E+00
  0.00000000E+00  0.00000000E+00  0.00000000E+00
  0.00000000E+00  0.00000000E+00  0.00000000E+00
  0.00000000E+00  0.00000000E+00  0.00000000E+00
  0.00000000E+00  0.00000000E+00  0.00000000E+00
  0.00000000E+00  0.00000000E+00  0.00000000E+00
  0.00000000E+00  0.00000000E+00  0.00000000E+00
  0.00000000E+00  0.00000000E+00  0.00000000E+00
  0.00000000E+00  0.00000000E+00  0.00000000E+00
  0.00000000E+00  0.00000000E+00  0.00000000E+00
  0.00000000E+00  0.00000000E+00  0.00000000E+00
  0.00000000E+00  0.00000000E+00  0.00000000E+00
  0.00000000E+00  0.00000000E+00  0.00000000E+00
  0.00000000E+00  0.00000000E+00  0.00000000E+00
  0.00000000E+00  0.00000000E+00  0.00000000E+00
  0.00000000E+00  0.00000000E+00  0.00000000E+00
  0.00000000E+00  0.00000000E+00  0.00000000E+00
  0.00000000E+00  0.00000000E+00  0.00000000E+00
  0.00000000E+00  0.00000000E+00  0.00000000E+00
  0.00000000E+00  0.00000000E+00  0.00000000E+00
  0.00000000E+00  0.00000000E+00  0.00000000E+00
  0.00000000E+00  0.00000000E+00  0.00000000E+00
  0.00000000E+00  0.00000000E+00  0.00000000E+00
  0.00000000E+00  0.00000000E+00  0.00000000E+00
  0.00000000E+00  0.00000000E+00  0.00000000E+00
  0.00000000E+00  0.00000000E+00  0.00000000E+00
  0.00000000E+00  0.00000000E+00  0.00000000E+00
  0.00000000E+00  0.00000000E+00  0.00000000E+00
  0.00000000E+00  0.00000000E+00  0.00000000E+00
  0.00000000E+00  0.00000000E+00  0.00000000E+00
  0.00000000E+00  0.00000000E+00  0.00000000E+00
  0.00000000E+00  0.00000000E+00  0.00000000E+00
  0.00000000E+00  0.00000000E+00  0.00000000E+00
  0.00000000E+00  0.00000000E+00  0.00000000E+00
  0.00000000E+00  0.00000000E+00  0.00000000E+00
  0.00000000E+00  0.00000000E+00  0.00000000E+00
  0.00000000E+00  0.00000000E+00  0.00000000E+00
  0.00000000E+00  0.00000000E+00  0.00000000E+00
  0.00000000E+00  0.00000000E+00  0.00000000E+00
  0.00000000E+00  0.00000000E+00  0.00000000E+00
  0.00000000E+00  0.00000000E+00  0.00000000E+00
  0.00000000E+00  0.00000000E+00  0.00000000E+00
  0.00000000E+00  0.00000000E+00  0.00000000E+00
  0.00000000E+00  0.00000000E+00  0.00000000E+00
  0.00000000E+00  0.00000000E+00  0.00000000E+00
  0.00000000E+00  0.00000000E+00  0.00000000E+00
  0.00000000E+00  0.00000000E+00  0.00000000E+00
  0.00000000E+00  0.00000000E+00  0.00000000E+00
  0.00000000E+00  0.00000000E+00  0.00000000E+00
  0.00000000E+00  0.00000000E+00  0.00000000E+00
  0.00000000E+00  0.00000000E+00  0.00000000E+00
  0.00000000E+00  0.00000000E+00  0.00000000E+00
  0.00000000E+00  0.00000000E+00  0.00000000E+00
  0.00000000E+00  0.00000000E+00  0.00000000E+00
  0.00000000E+00  0.00000000E+00  0.00000000E+00
  0.00000000E+00  0.00000000E+00  0.00000000E+00
  0.00000000E+00  0.00000000E+00  0.00000000E+00
  0.00000000E+00  0.00000000E+00  0.00000000E+00
  0.00000000E+00  0.00000000E+00  0.00000000E+00
  0.00000000E+00  0.00000000E+00  0.00000000E+00
  0.00000000E+00  0.00000000E+00  0.00000000E+00
  0.00000000E+00  0.00000000E+00  0.00000000E+00
  0.00000000E+00  0.00000000E+00  0.00000000E+00
  0.00000000E+00  0.00000000E+00  0.00000000E+00
  0.00000000E+00  0.00000000E+00  0.00000000E+00
  0.00000000E+00  0.00000000E+00  0.00000000E+00
  0.00000000E+00  0.00000000E+00  0.00000000E+00
  0.00000000E+00  0.00000000E+00  0.00000000E+00
  0.00000000E+00  0.00000000E+00  0.00000000E+00
  0.00000000E+00  0.00000000E+00  0.00000000E+00
  0.00000000E+00  0.00000000E+00  0.00000000E+00
  0.00000000E+00  0.00000000E+00  0.00000000E+00
  0.00000000E+00  0.00000000E+00  0.00000000E+00
  0.00000000E+00  0.00000000E+00  0.00000000E+00
  0.00000000E+00  0.00000000E+00  0.00000000E+00
  0.00000000E+00  0.00000000E+00  0.00000000E+00
  0.00000000E+00  0.00000000E+00  0.00000000E+00
  0.00000000E+00  0.00000000E+00  0.00000000E+00
  0.00000000E+00  0.00000000E+00  0.00000000E+00
  0.00000000E+00  0.00000000E+00  0.00000000E+00
  0.00000000E+00  0.00000000E+00  0.00000000E+00
  0.00000000E+00  0.00000000E+00  0.00000000E+00
  0.00000000E+00  0.00000000E+00  0.00000000E+00
