# Supplementary material for: Rational Design of Metal-Doped Graphitic Materials for Enhanced Lithium–Sulfur Batteries
Source: ACS Nano. 2025 Oct 14;19(42):37013–26. doi: 10.1021/acsnano.5c10546 (PMC12574205; doi:10.1021/acsnano.5c10546)
Supplement: Supplementary file 2 [file nn5c10546_si_002.zip › CONTCAR_Ge]

Comment                                 
   1.00000000000000     
    19.6479999999999997    0.0000000000000000    0.0000000000000000
     0.0000000000000013   21.2696000000000005    0.0000000000000000
     0.0000000000000012    0.0000000000000012   20.0000000000000000
   C    N    Li   S    Ge
   154     4     2     1     1
Selective dynamics
Direct
  0.0013424462639947  0.0037271309075204  0.1640718334063779   T   T   T
  0.0013546893102492  0.2034383674191063  0.1616152240144851   T   T   T
  0.0013781268176778  0.4031824485752947  0.1528014688788643   T   T   T
  0.0014520974298405  0.6036887512678699  0.1495049520217447   T   T   T
  0.0013470370531530  0.8039579477038390  0.1579747633506446   T   T   T
  0.1264249282300371  0.0037753837554152  0.1701947323544020   T   T   T
  0.1263431561800084  0.2035875954838034  0.1683960168486857   T   T   T
  0.1257914947466867  0.4034173838112225  0.1619078601275427   T   T   T
  0.1252474302073393  0.6038315683070825  0.1596375061679987   T   T   T
  0.1260569634371735  0.8039872810165311  0.1663778314978384   T   T   T
  0.2517556708224339  0.0035698236242190  0.1765105721758367   T   T   T
  0.2517469222886005  0.2040236362498702  0.1754166709268628   T   T   T
  0.2505933327431235  0.4038395058956378  0.1719842020448278   T   T   T
  0.2490300230917453  0.6036611008138498  0.1700942442460289   T   T   T
  0.2510957873126970  0.8036501298664938  0.1752700699149434   T   T   T
  0.3768589789184005  0.0030588807996368  0.1797139974868307   T   T   T
  0.3769913047308415  0.2045925276869351  0.1791022773123219   T   T   T
  0.3760464035118334  0.4056268360698469  0.1795486412268971   T   T   T
  0.3720813794190287  0.6032809058138184  0.1800188411056990   T   T   T
  0.3766816790679817  0.8018820055083370  0.1808775173397523   T   T   T
  0.5015486931727879  0.0030117422033948  0.1778034167528201   T   T   T
  0.5015990003251363  0.2048036967206629  0.1772320536158305   T   T   T
  0.5020525208905818  0.4089849837910177  0.1789318893547839   T   T   T
  0.5017786579910486  0.8000404648501483  0.1792507555481271   T   T   T
  0.6260068297666833  0.0030742178479111  0.1711370906213850   T   T   T
  0.6259309281288418  0.2046435980792608  0.1697631371455178   T   T   T
  0.6266333398433012  0.4059666232776408  0.1648020090100368   T   T   T
  0.6303056808139322  0.6036014454637713  0.1615085970329965   T   T   T
  0.6260805318934763  0.8016558950168324  0.1680330987266254   T   T   T
  0.7508425086887232  0.0035638829456857  0.1643356875634982   T   T   T
  0.7508410253332228  0.2040667186414865  0.1620560064748128   T   T   T
  0.7516977296640317  0.4037872891797017  0.1521040548483728   T   T   T
  0.7529909917504660  0.6037200162324846  0.1457660169864844   T   T   T
  0.7512194815728495  0.8036497662065601  0.1575107339101903   T   T   T
  0.8761730695163509  0.0037894642547462  0.1616436902533328   T   T   T
  0.8762631696150983  0.2035895425336173  0.1589552908095455   T   T   T
  0.8767658967993706  0.4033824091957141  0.1484112539383204   T   T   T
  0.8773319415666820  0.6038641393632875  0.1434677172846667   T   T   T
  0.8764387604514853  0.8040284917814612  0.1541768296512329   T   T   T
  0.0640348699472295  0.0369662361959843  0.1669974363631206   T   T   T
  0.0640210387607117  0.2366616092379519  0.1637292690935370   T   T   T
  0.0637716182824858  0.4365924223634717  0.1558059676422315   T   T   T
  0.0635538236495328  0.6372141439608949  0.1550825726605238   T   T   T
  0.0639152354374781  0.8371686385347913  0.1631965100468186   T   T   T
  0.1891851740856515  0.0369972478789940  0.1735560848590152   T   T   T
  0.1890482061746293  0.2369996073300960  0.1715058702066402   T   T   T
  0.1879206949215979  0.4369386513087953  0.1661783349536201   T   T   T
  0.1871773610907856  0.6372983210394849  0.1657541581713916   T   T   T
  0.1887556395152119  0.8370803041120543  0.1718385926151072   T   T   T
  0.3142498311224048  0.0368296610516176  0.1784303194467129   T   T   T
  0.3141716953456953  0.2377085225249032  0.1776311650834339   T   T   T
  0.3121155089056104  0.4373026808495104  0.1758300789027386   T   T   T
  0.3105545257114080  0.6366638958712598  0.1754578784311797   T   T   T
  0.3139096919516891  0.8360305112209844  0.1788762743710049   T   T   T
  0.4391876059779906  0.0367595845719813  0.1792514251304104   T   T   T
  0.4393886943119383  0.2386307420357496  0.1791009541045145   T   T   T
  0.4380040747040418  0.4409150165878736  0.1814103092250640   T   T   T
  0.4395908221302562  0.8346802730656738  0.1809584397217368   T   T   T
  0.5638349797080232  0.0367793160848728  0.1747624148800159   T   T   T
  0.5637413338570467  0.2386718718001247  0.1737073504817545   T   T   T
  0.5655810797378450  0.4416158172548802  0.1726080191449403   T   T   T
  0.5636911957194145  0.8346216988456073  0.1746276577844489   T   T   T
  0.6884760885677610  0.0368548055591854  0.1675171863633540   T   T   T
  0.6885025573084790  0.2378258991342482  0.1645934457530807   T   T   T
  0.6900734414482175  0.4373605628949442  0.1558559268358550   T   T   T
  0.6914717979775261  0.6367888234553215  0.1529746974656214   T   T   T
  0.6885472338527829  0.8359325902855028  0.1634949893904948   T   T   T
  0.8133737114704501  0.0370216782964685  0.1625154115094646   T   T   T
  0.8134883370486201  0.2370146953192863  0.1584540750433646   T   T   T
  0.8143649385819614  0.4368657532417412  0.1470207932704970   T   T   T
  0.8149743232625860  0.6373718059101713  0.1444615218584155   T   T   T
  0.8135789420692191  0.8371469871158327  0.1567348359643820   T   T   T
  0.9386529944249752  0.0369802625148031  0.1624491108456575   T   T   T
  0.9387091803165998  0.2366567027502343  0.1583422571157405   T   T   T
  0.9390698910926041  0.4365698521305116  0.1481273060579259   T   T   T
  0.9392615062298155  0.6372357813055640  0.1466506407652934   T   T   T
  0.9386887657343197  0.8372142032486966  0.1570671858521311   T   T   T
  0.0640304139788720  0.1036827049795859  0.1666696859576129   T   T   T
  0.0639867107421559  0.3034509887128315  0.1612406272341657   T   T   T
  0.0635842184805840  0.5034776303764322  0.1541875859923516   T   T   T
  0.0637440233840349  0.7040684331063847  0.1574144058153900   T   T   T
  0.0639609284351581  0.9039698326888876  0.1652745128324276   T   T   T
  0.1891854031777782  0.1036513885744690  0.1732735130526653   T   T   T
  0.1888386913073003  0.3035450223617180  0.1698928268168497   T   T   T
  0.1872044155396936  0.5033646201845395  0.1648356012357775   T   T   T
  0.1878848692584324  0.7036988166890954  0.1677934284421209   T   T   T
  0.1889958189075886  0.9036436033428279  0.1729652038377568   T   T   T
  0.3142657812704436  0.1038104381543049  0.1781353719768746   T   T   T
  0.3139731413851763  0.3046113118115302  0.1771470870637163   T   T   T
  0.3105784145059792  0.5039899565653984  0.1747017238578304   T   T   T
  0.3120807320205384  0.7033371016632058  0.1772302168677507   T   T   T
  0.3141216415778028  0.9029401155585054  0.1790365884681095   T   T   T
  0.4391980310139814  0.1038811402587064  0.1789565137887154   T   T   T
  0.4396411165933670  0.3059772167058436  0.1795111141921679   T   T   T
  0.4379911315918955  0.6997407913809183  0.1824736681753023   T   T   T
  0.4393552091703929  0.9020415972844766  0.1803677123170752   T   T   T
  0.5638348145753299  0.1039104413748786  0.1745205606835174   T   T   T
  0.5637167135598646  0.3060415383043673  0.1733144215925150   T   T   T
  0.5655662086235463  0.6990567054080217  0.1735113089947033   T   T   T
  0.5637242697014624  0.9019950799829788  0.1748589850770372   T   T   T
  0.6884731292000120  0.1038340838723981  0.1672623818813990   T   T   T
  0.6885729727024655  0.3047471677210948  0.1620769528151751   T   T   T
  0.6914416837948718  0.5039263150420944  0.1524431108105851   T   T   T
  0.6900863087990713  0.7033273075782226  0.1568849189712105   T   T   T
  0.6884780098277569  0.9028578002342683  0.1658095020906503   T   T   T
  0.8133821069032049  0.1036712634487694  0.1621721412233392   T   T   T
  0.8136132074089789  0.3035202159446400  0.1550813998745788   T   T   T
  0.8149619726392100  0.5033537973032299  0.1437733836258373   T   T   T
  0.8143729668054536  0.7038264551614916  0.1482678937524435   T   T   T
  0.8134458735346085  0.9036605933952327  0.1599228667908066   T   T   T
  0.9386492760908611  0.1036976052416201  0.1620720046814365   T   T   T
  0.9387417853183200  0.3034255452506525  0.1552130756965989   T   T   T
  0.9392627521713058  0.5034832875807130  0.1458012816745125   T   T   T
  0.9390533701606216  0.7041202208914621  0.1496429668705090   T   T   T
  0.9386424140107794  0.9039981535289523  0.1599802681877507   T   T   T
  0.0013546448497746  0.1369331019036614  0.1633495422675114   T   T   T
  0.0014035701174523  0.3366845206447653  0.1560205825447327   T   T   T
  0.0014485830801146  0.5370169586578405  0.1490562155123317   T   T   T
  0.0013526660170336  0.7374746595305391  0.1545824580507055   T   T   T
  0.0012991375947692  0.9372147210820228  0.1629839316505303   T   T   T
  0.1264408201763501  0.1368737592786518  0.1695916061134955   T   T   T
  0.1261400361303808  0.3366368593442485  0.1642972994059435   T   T   T
  0.1252571086379273  0.5368515761141549  0.1591675070586527   T   T   T
  0.1257332623955945  0.7372168449875732  0.1638134187743636   T   T   T
  0.1263059739259387  0.9370531858339441  0.1695974020197537   T   T   T
  0.2517745960409937  0.1370717533992389  0.1759413685255206   T   T   T
  0.2511726308546779  0.3369871443471313  0.1733261882859313   T   T   T
  0.2490270737978820  0.5369906018341905  0.1696689780810666   T   T   T
  0.2505390519919776  0.7367893204397430  0.1737689060052721   T   T   T
  0.2517040947268904  0.9366214308836123  0.1765625289100667   T   T   T
  0.3768817730430297  0.1375896216995864  0.1790986616099395   T   T   T
  0.3767256491815215  0.3387662115789022  0.1792597754603569   T   T   T
  0.3720769664010659  0.5373615356045792  0.1796868264301558   T   T   T
  0.3760148966117521  0.7350120887591536  0.1809832191316179   T   T   T
  0.3769481530824876  0.9360654804101368  0.1802463994567715   T   T   T
  0.5015456034362991  0.1376505229063858  0.1772575666060724   T   T   T
  0.5018133780746556  0.3406206312486374  0.1779213240576238   T   T   T
  0.5020407028584796  0.7316675677650316  0.1800459926814508   T   T   T
  0.5015754613363811  0.9358679517147226  0.1782435755415531   T   T   T
  0.6260001322180417  0.1376184794358626  0.1706264525074754   T   T   T
  0.6261073436331938  0.3390129211007611  0.1666949237885549   T   T   T
  0.6303131113956008  0.5371053660933930  0.1612570175750599   T   T   T
  0.6266347736262561  0.7347009880276296  0.1659422498542856   T   T   T
  0.6259019706312037  0.9360424047664258  0.1707297409727853   T   T   T
  0.7508449075563779  0.1371258236904732  0.1637287410987877   T   T   T
  0.7512375186416350  0.3370243431708208  0.1559798083880566   T   T   T
  0.7529814771978660  0.5370058698589788  0.1454687603286784   T   T   T
  0.7517111735999208  0.7368999460205293  0.1534263029287037   T   T   T
  0.7508112453600363  0.9366201861461387  0.1631994928502011   T   T   T
  0.8761901995451952  0.1368920858275468  0.1608945787141847   T   T   T
  0.8764735056643030  0.3366282904373314  0.1523906976125205   T   T   T
  0.8773265002962056  0.5368667244242318  0.1430670390409016   T   T   T
  0.8767558084315296  0.7372991440318560  0.1500041260844301   T   T   T
  0.8762147951197474  0.9370851675837242  0.1603219778513310   T   T   T
  0.4339047977087958  0.6335485132219788  0.1851230194036605   T   T   T
  0.5699942013639492  0.6335406736771759  0.1731584800025979   T   T   T
  0.4339139054854260  0.5070753450223262  0.1845063537862817   T   T   T
  0.5700011283043358  0.5071080883951957  0.1727067955261003   T   T   T
  0.4419479171931842  0.4797145749401697  0.2889633227159301   T   T   T
  0.4415185690549480  0.6598751601450324  0.2896293373505616   T   T   T
  0.5027429351407823  0.5698160154208169  0.3168300879053916   T   T   T
  0.5053070710233011  0.5702391523512297  0.2055055902973832   T   T   T
 
  0.00000000E+00  0.00000000E+00  0.00000000E+00
  0.00000000E+00  0.00000000E+00  0.00000000E+00
  0.00000000E+00  0.00000000E+00  0.00000000E+00
  0.00000000E+00  0.00000000E+00  0.00000000E+00
  0.00000000E+00  0.00000000E+00  0.00000000E+00
  0.00000000E+00  0.00000000E+00  0.00000000E+00
  0.00000000E+00  0.00000000E+00  0.00000000E+00
  0.00000000E+00  0.00000000E+00  0.00000000E+00
  0.00000000E+00  0.00000000E+00  0.00000000E+00
  0.00000000E+00  0.00000000E+00  0.00000000E+00
  0.00000000E+00  0.00000000E+00  0.00000000E+00
  0.00000000E+00  0.00000000E+00  0.00000000E+00
  0.00000000E+00  0.00000000E+00  0.00000000E+00
  0.00000000E+00  0.00000000E+00  0.00000000E+00
  0.00000000E+00  0.00000000E+00  0.00000000E+00
  0.00000000E+00  0.00000000E+00  0.00000000E+00
  0.00000000E+00  0.00000000E+00  0.00000000E+00
  0.00000000E+00  0.00000000E+00  0.00000000E+00
  0.00000000E+00  0.00000000E+00  0.00000000E+00
  0.00000000E+00  0.00000000E+00  0.00000000E+00
  0.00000000E+00  0.00000000E+00  0.00000000E+00
  0.00000000E+00  0.00000000E+00  0.00000000E+00
  0.00000000E+00  0.00000000E+00  0.00000000E+00
  0.00000000E+00  0.00000000E+00  0.00000000E+00
  0.00000000E+00  0.00000000E+00  0.00000000E+00
  0.00000000E+00  0.00000000E+00  0.00000000E+00
  0.00000000E+00  0.00000000E+00  0.00000000E+00
  0.00000000E+00  0.00000000E+00  0.00000000E+00
  0.00000000E+00  0.00000000E+00  0.00000000E+00
  0.00000000E+00  0.00000000E+00  0.00000000E+00
  0.00000000E+00  0.00000000E+00  0.00000000E+00
  0.00000000E+00  0.00000000E+00  0.00000000E+00
  0.00000000E+00  0.00000000E+00  0.00000000E+00
  0.00000000E+00  0.00000000E+00  0.00000000E+00
  0.00000000E+00  0.00000000E+00  0.00000000E+00
  0.00000000E+00  0.00000000E+00  0.00000000E+00
  0.00000000E+00  0.00000000E+00  0.00000000E+00
  0.00000000E+00  0.00000000E+00  0.00000000E+00
  0.00000000E+00  0.00000000E+00  0.00000000E+00
  0.00000000E+00  0.00000000E+00  0.00000000E+00
  0.00000000E+00  0.00000000E+00  0.00000000E+00
  0.00000000E+00  0.00000000E+00  0.00000000E+00
  0.00000000E+00  0.00000000E+00  0.00000000E+00
  0.00000000E+00  0.00000000E+00  0.00000000E+00
  0.00000000E+00  0.00000000E+00  0.00000000E+00
  0.00000000E+00  0.00000000E+00  0.00000000E+00
  0.00000000E+00  0.00000000E+00  0.00000000E+00
  0.00000000E+00  0.00000000E+00  0.00000000E+00
  0.00000000E+00  0.00000000E+00  0.00000000E+00
  0.00000000E+00  0.00000000E+00  0.00000000E+00
  0.00000000E+00  0.00000000E+00  0.00000000E+00
  0.00000000E+00  0.00000000E+00  0.00000000E+00
  0.00000000E+00  0.00000000E+00  0.00000000E+00
  0.00000000E+00  0.00000000E+00  0.00000000E+00
  0.00000000E+00  0.00000000E+00  0.00000000E+00
  0.00000000E+00  0.00000000E+00  0.00000000E+00
  0.00000000E+00  0.00000000E+00  0.00000000E+00
  0.00000000E+00  0.00000000E+00  0.00000000E+00
  0.00000000E+00  0.00000000E+00  0.00000000E+00
  0.00000000E+00  0.00000000E+00  0.00000000E+00
  0.00000000E+00  0.00000000E+00  0.00000000E+00
  0.00000000E+00  0.00000000E+00  0.00000000E+00
  0.00000000E+00  0.00000000E+00  0.00000000E+00
  0.00000000E+00  0.00000000E+00  0.00000000E+00
  0.00000000E+00  0.00000000E+00  0.00000000E+00
  0.00000000E+00  0.00000000E+00  0.00000000E+00
  0.00000000E+00  0.00000000E+00  0.00000000E+00
  0.00000000E+00  0.00000000E+00  0.00000000E+00
  0.00000000E+00  0.00000000E+00  0.00000000E+00
  0.00000000E+00  0.00000000E+00  0.00000000E+00
  0.00000000E+00  0.00000000E+00  0.00000000E+00
  0.00000000E+00  0.00000000E+00  0.00000000E+00
  0.00000000E+00  0.00000000E+00  0.00000000E+00
  0.00000000E+00  0.00000000E+00  0.00000000E+00
  0.00000000E+00  0.00000000E+00  0.00000000E+00
  0.00000000E+00  0.00000000E+00  0.00000000E+00
  0.00000000E+00  0.00000000E+00  0.00000000E+00
  0.00000000E+00  0.00000000E+00  0.00000000E+00
  0.00000000E+00  0.00000000E+00  0.00000000E+00
  0.00000000E+00  0.00000000E+00  0.00000000E+00
  0.00000000E+00  0.00000000E+00  0.00000000E+00
  0.00000000E+00  0.00000000E+00  0.00000000E+00
  0.00000000E+00  0.00000000E+00  0.00000000E+00
  0.00000000E+00  0.00000000E+00  0.00000000E+00
  0.00000000E+00  0.00000000E+00  0.00000000E+00
  0.00000000E+00  0.00000000E+00  0.00000000E+00
  0.00000000E+00  0.00000000E+00  0.00000000E+00
  0.00000000E+00  0.00000000E+00  0.00000000E+00
  0.00000000E+00  0.00000000E+00  0.00000000E+00
  0.00000000E+00  0.00000000E+00  0.00000000E+00
  0.00000000E+00  0.00000000E+00  0.00000000E+00
  0.00000000E+00  0.00000000E+00  0.00000000E+00
  0.00000000E+00  0.00000000E+00  0.00000000E+00
  0.00000000E+00  0.00000000E+00  0.00000000E+00
  0.00000000E+00  0.00000000E+00  0.00000000E+00
  0.00000000E+00  0.00000000E+00  0.00000000E+00
  0.00000000E+00  0.00000000E+00  0.00000000E+00
  0.00000000E+00  0.00000000E+00  0.00000000E+00
  0.00000000E+00  0.00000000E+00  0.00000000E+00
  0.00000000E+00  0.00000000E+00  0.00000000E+00
  0.00000000E+00  0.00000000E+00  0.00000000E+00
  0.00000000E+00  0.00000000E+00  0.00000000E+00
  0.00000000E+00  0.00000000E+00  0.00000000E+00
  0.00000000E+00  0.00000000E+00  0.00000000E+00
  0.00000000E+00  0.00000000E+00  0.00000000E+00
  0.00000000E+00  0.00000000E+00  0.00000000E+00
  0.00000000E+00  0.00000000E+00  0.00000000E+00
  0.00000000E+00  0.00000000E+00  0.00000000E+00
  0.00000000E+00  0.00000000E+00  0.00000000E+00
  0.00000000E+00  0.00000000E+00  0.00000000E+00
  0.00000000E+00  0.00000000E+00  0.00000000E+00
  0.00000000E+00  0.00000000E+00  0.00000000E+00
  0.00000000E+00  0.00000000E+00  0.00000000E+00
  0.00000000E+00  0.00000000E+00  0.00000000E+00
  0.00000000E+00  0.00000000E+00  0.00000000E+00
  0.00000000E+00  0.00000000E+00  0.00000000E+00
  0.00000000E+00  0.00000000E+00  0.00000000E+00
  0.00000000E+00  0.00000000E+00  0.00000000E+00
  0.00000000E+00  0.00000000E+00  0.00000000E+00
  0.00000000E+00  0.00000000E+00  0.00000000E+00
  0.00000000E+00  0.00000000E+00  0.00000000E+00
  0.00000000E+00  0.00000000E+00  0.00000000E+00
  0.00000000E+00  0.00000000E+00  0.00000000E+00
  0.00000000E+00  0.00000000E+00  0.00000000E+00
  0.00000000E+00  0.00000000E+00  0.00000000E+00
  0.00000000E+00  0.00000000E+00  0.00000000E+00
  0.00000000E+00  0.00000000E+00  0.00000000E+00
  0.00000000E+00  0.00000000E+00  0.00000000E+00
  0.00000000E+00  0.00000000E+00  0.00000000E+00
  0.00000000E+00  0.00000000E+00  0.00000000E+00
  0.00000000E+00  0.00000000E+00  0.00000000E+00
  0.00000000E+00  0.00000000E+00  0.00000000E+00
  0.00000000E+00  0.00000000E+00  0.00000000E+00
  0.00000000E+00  0.00000000E+00  0.00000000E+00
  0.00000000E+00  0.00000000E+00  0.00000000E+00
  0.00000000E+00  0.00000000E+00  0.00000000E+00
  0.00000000E+00  0.00000000E+00  0.00000000E+00
  0.00000000E+00  0.00000000E+00  0.00000000E+00
  0.00000000E+00  0.00000000E+00  0.00000000E+00
  0.00000000E+00  0.00000000E+00  0.00000000E+00
  0.00000000E+00  0.00000000E+00  0.00000000E+00
  0.00000000E+00  0.00000000E+00  0.00000000E+00
  0.00000000E+00  0.00000000E+00  0.00000000E+00
  0.00000000E+00  0.00000000E+00  0.00000000E+00
  0.00000000E+00  0.00000000E+00  0.00000000E+00
  0.00000000E+00  0.00000000E+00  0.00000000E+00
  0.00000000E+00  0.00000000E+00  0.00000000E+00
  0.00000000E+00  0.00000000E+00  0.00000000E+00
  0.00000000E+00  0.00000000E+00  0.00000000E+00
  0.00000000E+00  0.00000000E+00  0.00000000E+00
  0.00000000E+00  0.00000000E+00  0.00000000E+00
  0.00000000E+00  0.00000000E+00  0.00000000E+00
  0.00000000E+00  0.00000000E+00  0.00000000E+00
  0.00000000E+00  0.00000000E+00  0.00000000E+00
  0.00000000E+00  0.00000000E+00  0.00000000E+00
  0.00000000E+00  0.00000000E+00  0.00000000E+00
  0.00000000E+00  0.00000000E+00  0.00000000E+00
  0.00000000E+00  0.00000000E+00  0.00000000E+00
  0.00000000E+00  0.00000000E+00  0.00000000E+00
  0.00000000E+00  0.00000000E+00  0.00000000E+00
  0.00000000E+00  0.00000000E+00  0.00000000E+00
  0.00000000E+00  0.00000000E+00  0.00000000E+00
