# Supplementary material for: Rational Design of Metal-Doped Graphitic Materials for Enhanced Lithium–Sulfur Batteries
Source: ACS Nano. 2025 Oct 14;19(42):37013–26. doi: 10.1021/acsnano.5c10546 (PMC12574205; doi:10.1021/acsnano.5c10546)
Supplement: Supplementary file 2 [file nn5c10546_si_002.zip › CONTCAR_In]

Comment                                 
   1.00000000000000     
    19.6479999999999997    0.0000000000000000    0.0000000000000000
     0.0000000000000013   21.2696000000000005    0.0000000000000000
     0.0000000000000012    0.0000000000000012   20.0000000000000000
   C    N    Li   S    In
   154     4     2     1     1
Selective dynamics
Direct
  0.0022304495429456  0.0037365308840638  0.1575737904163186   T   T   T
  0.0022648752461263  0.2034846057840234  0.1551151602985071   T   T   T
  0.0024023520691981  0.4031752734711068  0.1424977721642554   T   T   T
  0.0024919381326849  0.6037256948619020  0.1370882592488836   T   T   T
  0.0023597915781270  0.8039910379602948  0.1474524107263540   T   T   T
  0.1273660957937696  0.0037329026527592  0.1644683455491715   T   T   T
  0.1273842574857536  0.2036166218312113  0.1618930662660979   T   T   T
  0.1272655842328215  0.4033556763833590  0.1501168734634951   T   T   T
  0.1270996349256461  0.6038209583968772  0.1446202441868883   T   T   T
  0.1273743795024027  0.8039751218482010  0.1550270220111379   T   T   T
  0.2524852336452884  0.0035938915223523  0.1743747967110708   T   T   T
  0.2524915473317516  0.2039316676804319  0.1726527925880974   T   T   T
  0.2518167359294893  0.4037716781138216  0.1647003964893369   T   T   T
  0.2508708251091554  0.6036355613314718  0.1597146350072436   T   T   T
  0.2522111613384917  0.8036665661815492  0.1681173295287493   T   T   T
  0.3775624915212504  0.0031552473677133  0.1824651659377927   T   T   T
  0.3776445183901450  0.2044509238485650  0.1822399054234952   T   T   T
  0.3766908037654710  0.4047060859671467  0.1810062915455297   T   T   T
  0.3739531575324361  0.6039657195550698  0.1815014218588777   T   T   T
  0.3773077214936005  0.8025889427617064  0.1813641374941949   T   T   T
  0.5024419309374377  0.0031183858977626  0.1837655505905964   T   T   T
  0.5024917687697943  0.2045471334372798  0.1843543423701260   T   T   T
  0.5028956454910731  0.4082215621076965  0.1910916492632567   T   T   T
  0.5026724594881229  0.8003158524005158  0.1873875792671761   T   T   T
  0.6270453058051711  0.0031276496604686  0.1762102780214224   T   T   T
  0.6270197186884446  0.2044939241615058  0.1760259682141358   T   T   T
  0.6283909154093509  0.4051136395518952  0.1771567073954705   T   T   T
  0.6319154451134009  0.6041339328616457  0.1818014005649588   T   T   T
  0.6274328406120256  0.8022615107838570  0.1761992610489717   T   T   T
  0.7517450723725230  0.0035475346047483  0.1651101083006938   T   T   T
  0.7517793840733252  0.2039327294437496  0.1636813947202918   T   T   T
  0.7526169851564624  0.4037843598112274  0.1575818778935624   T   T   T
  0.7536744449448417  0.6035745390119486  0.1542086682610223   T   T   T
  0.7521100331067461  0.8035504877838557  0.1600894005211567   T   T   T
  0.8769389937833421  0.0037465763883309  0.1575955879343048   T   T   T
  0.8770001197232495  0.2035873473653500  0.1554476161810349   T   T   T
  0.8773175301493524  0.4033952796613801  0.1447603034415098   T   T   T
  0.8776311057887958  0.6037894904391637  0.1398180197862165   T   T   T
  0.8771168418625848  0.8039827290047770  0.1490728199060732   T   T   T
  0.0648954449310096  0.0370010429586274  0.1608760463704657   T   T   T
  0.0649828369160035  0.2367656966871045  0.1560716561059637   T   T   T
  0.0650322459653758  0.4365845402836378  0.1432227388136156   T   T   T
  0.0649731452382125  0.6372493577060401  0.1405821945478563   T   T   T
  0.0649768240923566  0.8372297822820098  0.1525412870222463   T   T   T
  0.1899879833246249  0.0370122534331349  0.1697911125330604   T   T   T
  0.1900280810334419  0.2370362569868114  0.1656672412661675   T   T   T
  0.1895309624956432  0.4368801452282111  0.1549947495502250   T   T   T
  0.1891516668199566  0.6373097762090706  0.1523128654094625   T   T   T
  0.1898978591527800  0.8371129151756906  0.1629682588263583   T   T   T
  0.3149747463135948  0.0368682585403495  0.1792116354930549   T   T   T
  0.3148663781530592  0.2375141569547144  0.1773429293961895   T   T   T
  0.3134434191925453  0.4371982973780255  0.1722030505003826   T   T   T
  0.3123339644630532  0.6366278053191825  0.1703019451237170   T   T   T
  0.3147295744012739  0.8363876524070827  0.1759036099860873   T   T   T
  0.4399823801868520  0.0368388403234995  0.1842447841170541   T   T   T
  0.4401570795252404  0.2383715248720179  0.1847323832478415   T   T   T
  0.4380671452118699  0.4401132752786373  0.1892030633677102   T   T   T
  0.4403634369989761  0.8350947081456775  0.1854271359547235   T   T   T
  0.5648340390123017  0.0368279593273351  0.1808734818592606   T   T   T
  0.5647785923481190  0.2384397191496999  0.1815258575494877   T   T   T
  0.5678583556833586  0.4406306519291945  0.1893387737045514   T   T   T
  0.5647591406537236  0.8350284667473260  0.1826886756576395   T   T   T
  0.6893831744038482  0.0368518684990434  0.1707448180211948   T   T   T
  0.6895207532295105  0.2375975018846903  0.1692680380458866   T   T   T
  0.6911838929060021  0.4373178506783258  0.1669681681626951   T   T   T
  0.6924349484813587  0.6366041734872067  0.1664120052091992   T   T   T
  0.6896221255710983  0.8361775318315755  0.1685009912287362   T   T   T
  0.8142358507295905  0.0370098283329947  0.1609192674087347   T   T   T
  0.8143168446734026  0.2369917950625182  0.1574970029251336   T   T   T
  0.8149479233944448  0.4368715244908404  0.1484791232188932   T   T   T
  0.8153299061286299  0.6372060102026598  0.1462074675091262   T   T   T
  0.8144216049655766  0.8370961695390514  0.1550950265123461   T   T   T
  0.9395045968835196  0.0370136170042535  0.1571140751398583   T   T   T
  0.9395549318399848  0.2367656247082928  0.1526929042281594   T   T   T
  0.9398172748311604  0.4365991428071593  0.1403808154741389   T   T   T
  0.9399381819473219  0.6372434355759226  0.1378205765175173   T   T   T
  0.9395986308719239  0.8372624828433201  0.1491957992024490   T   T   T
  0.0649006050984015  0.1036965241515639  0.1608203124268758   T   T   T
  0.0650011335156267  0.3034396491256391  0.1519547328756521   T   T   T
  0.0649695073646699  0.5034441368140911  0.1403227638792439   T   T   T
  0.0650188714577333  0.7040943934167206  0.1436447979306057   T   T   T
  0.0649591444259749  0.9039167851385181  0.1565483280398987   T   T   T
  0.1899996585116097  0.1036688217547099  0.1696766451352982   T   T   T
  0.1899537936098069  0.3035683457312288  0.1623478043810579   T   T   T
  0.1891514264953272  0.5033739298948846  0.1520733656962889   T   T   T
  0.1895073360771039  0.7037945381682482  0.1554286786035859   T   T   T
  0.1899966683438873  0.9036545053751066  0.1662113358034228   T   T   T
  0.3149810371663919  0.1038042066895323  0.1791808339166938   T   T   T
  0.3147580276921904  0.3042954065609135  0.1757140489837143   T   T   T
  0.3123555851590036  0.5040343569619710  0.1700580882721643   T   T   T
  0.3134001726881064  0.7034563558789021  0.1725792841504304   T   T   T
  0.3148574001099929  0.9031635854612072  0.1774462808790192   T   T   T
  0.4399847921438925  0.1038390937918548  0.1843027303580519   T   T   T
  0.4403786423253136  0.3055523956811170  0.1855034146336738   T   T   T
  0.4380164946010551  0.7005561022724414  0.1895205947152125   T   T   T
  0.4401491366850452  0.9022810628904174  0.1845786758609989   T   T   T
  0.5648377891916916  0.1038291439004021  0.1808812781361633   T   T   T
  0.5647841144658736  0.3056069060789887  0.1825979342679153   T   T   T
  0.5678396795365248  0.6999700578289813  0.1895240531583390   T   T   T
  0.5647617275224629  0.9022083491736181  0.1815333943305112   T   T   T
  0.6893921511805522  0.1037945859768701  0.1706604224417047   T   T   T
  0.6896204385620075  0.3044436150258705  0.1681417110065031   T   T   T
  0.6924226589827318  0.5040187190202922  0.1662912396990327   T   T   T
  0.6911728450002390  0.7032960571715819  0.1671679198349738   T   T   T
  0.6895126044985198  0.9030331579688075  0.1695833308095666   T   T   T
  0.8142462110738968  0.1036679428854913  0.1608376710511865   T   T   T
  0.8144100499641874  0.3035405679469978  0.1546582134815424   T   T   T
  0.8153231516257842  0.5034471307655408  0.1460830622214323   T   T   T
  0.8149452126690565  0.7037760903525078  0.1487407045162385   T   T   T
  0.8142943511021021  0.9036513258848681  0.1579217445620192   T   T   T
  0.9395183662797888  0.1036599055378589  0.1570901164982293   T   T   T
  0.9396021615739657  0.3034089326161908  0.1487847864811074   T   T   T
  0.9399342232583974  0.5034312058982995  0.1376800081724484   T   T   T
  0.9397991396068262  0.7040633174881259  0.1407002347159513   T   T   T
  0.9395308914763312  0.9039062509339179  0.1530221121015928   T   T   T
  0.0022412508906739  0.1369667941474394  0.1574876917478294   T   T   T
  0.0023693267285345  0.3366760855694327  0.1469712350915861   T   T   T
  0.0024772430606515  0.5369613133933551  0.1369762307556419   T   T   T
  0.0023877608926796  0.7374982300554213  0.1429017405671688   T   T   T
  0.0022472490534886  0.9372060458094761  0.1553713926008539   T   T   T
  0.1273877631909501  0.1369572226240644  0.1642511892415476   T   T   T
  0.1274029515528004  0.3366908256781272  0.1544039706809821   T   T   T
  0.1270950861581973  0.5368819113636730  0.1444925891869857   T   T   T
  0.1272355916542967  0.7373131225917088  0.1506712863659598   T   T   T
  0.1273603099152379  0.9370663945201070  0.1623641740593707   T   T   T
  0.2524939128414188  0.1370851778325527  0.1742317710734915   T   T   T
  0.2522622996775598  0.3370042578064615  0.1676386645505198   T   T   T
  0.2508693779161605  0.5370208258169022  0.1596314090076974   T   T   T
  0.2517820134504327  0.7369022805061831  0.1651761822286266   T   T   T
  0.2524758848145549  0.9367494214743497  0.1729580773476130   T   T   T
  0.3775661923284726  0.1375124040425043  0.1825341836496587   T   T   T
  0.3773370698517155  0.3380739399151814  0.1812943908108203   T   T   T
  0.3739756064107386  0.5367063496255974  0.1813180616960618   T   T   T
  0.3766436181065237  0.7359565654605896  0.1812912126105916   T   T   T
  0.3776516362459305  0.9362072510332267  0.1821207990778947   T   T   T
  0.5024510480142705  0.1375506192508099  0.1838528848616495   T   T   T
  0.5026857548161829  0.3403196949479925  0.1873478222147084   T   T   T
  0.5028878062969186  0.7324014416763464  0.1912666946454707   T   T   T
  0.5024763627158381  0.9361079188929073  0.1842161698959975   T   T   T
  0.6270498202359281  0.1375131722770165  0.1761392136436138   T   T   T
  0.6274490824641560  0.3383516506868507  0.1759604049864718   T   T   T
  0.6319229716191569  0.5364858960615764  0.1817273918994265   T   T   T
  0.6283772442389359  0.7354969507505356  0.1773705977816215   T   T   T
  0.6270105841351941  0.9361425245554316  0.1761626619730577   T   T   T
  0.7517589696276260  0.1371158889585520  0.1649482743380663   T   T   T
  0.7521036778206102  0.3370830336247217  0.1597204414841752   T   T   T
  0.7536696684221544  0.5370537424026418  0.1541413623934250   T   T   T
  0.7526138908883330  0.7368491009657073  0.1578722937780021   T   T   T
  0.7517572501273539  0.9367113247839122  0.1640515585307925   T   T   T
  0.8769583636493675  0.1369229223295188  0.1574700600751663   T   T   T
  0.8771080768011599  0.3366789943733955  0.1486708429295177   T   T   T
  0.8776223987321252  0.5368730506388165  0.1397651693952310   T   T   T
  0.8773092702479929  0.7372753382620542  0.1450986416864303   T   T   T
  0.8769663953476349  0.9370718504984072  0.1557580544264954   T   T   T
  0.4333064759521905  0.6360723511574650  0.1945244869102384   T   T   T
  0.5735810239376467  0.6360973135065331  0.1963885975582721   T   T   T
  0.4333798362297973  0.5046013956117790  0.1940645073361574   T   T   T
  0.5735800574097748  0.5044974640189719  0.1962370476943941   T   T   T
  0.3907501526734815  0.4918971182613209  0.2930799099865063   T   T   T
  0.3912090719116641  0.6481658363190940  0.2938282556785163   T   T   T
  0.4446606665281506  0.5697991232069957  0.3537172939459851   T   T   T
  0.5046890650856344  0.5701737679229466  0.2468585511396605   T   T   T
 
  0.00000000E+00  0.00000000E+00  0.00000000E+00
  0.00000000E+00  0.00000000E+00  0.00000000E+00
  0.00000000E+00  0.00000000E+00  0.00000000E+00
  0.00000000E+00  0.00000000E+00  0.00000000E+00
  0.00000000E+00  0.00000000E+00  0.00000000E+00
  0.00000000E+00  0.00000000E+00  0.00000000E+00
  0.00000000E+00  0.00000000E+00  0.00000000E+00
  0.00000000E+00  0.00000000E+00  0.00000000E+00
  0.00000000E+00  0.00000000E+00  0.00000000E+00
  0.00000000E+00  0.00000000E+00  0.00000000E+00
  0.00000000E+00  0.00000000E+00  0.00000000E+00
  0.00000000E+00  0.00000000E+00  0.00000000E+00
  0.00000000E+00  0.00000000E+00  0.00000000E+00
  0.00000000E+00  0.00000000E+00  0.00000000E+00
  0.00000000E+00  0.00000000E+00  0.00000000E+00
  0.00000000E+00  0.00000000E+00  0.00000000E+00
  0.00000000E+00  0.00000000E+00  0.00000000E+00
  0.00000000E+00  0.00000000E+00  0.00000000E+00
  0.00000000E+00  0.00000000E+00  0.00000000E+00
  0.00000000E+00  0.00000000E+00  0.00000000E+00
  0.00000000E+00  0.00000000E+00  0.00000000E+00
  0.00000000E+00  0.00000000E+00  0.00000000E+00
  0.00000000E+00  0.00000000E+00  0.00000000E+00
  0.00000000E+00  0.00000000E+00  0.00000000E+00
  0.00000000E+00  0.00000000E+00  0.00000000E+00
  0.00000000E+00  0.00000000E+00  0.00000000E+00
  0.00000000E+00  0.00000000E+00  0.00000000E+00
  0.00000000E+00  0.00000000E+00  0.00000000E+00
  0.00000000E+00  0.00000000E+00  0.00000000E+00
  0.00000000E+00  0.00000000E+00  0.00000000E+00
  0.00000000E+00  0.00000000E+00  0.00000000E+00
  0.00000000E+00  0.00000000E+00  0.00000000E+00
  0.00000000E+00  0.00000000E+00  0.00000000E+00
  0.00000000E+00  0.00000000E+00  0.00000000E+00
  0.00000000E+00  0.00000000E+00  0.00000000E+00
  0.00000000E+00  0.00000000E+00  0.00000000E+00
  0.00000000E+00  0.00000000E+00  0.00000000E+00
  0.00000000E+00  0.00000000E+00  0.00000000E+00
  0.00000000E+00  0.00000000E+00  0.00000000E+00
  0.00000000E+00  0.00000000E+00  0.00000000E+00
  0.00000000E+00  0.00000000E+00  0.00000000E+00
  0.00000000E+00  0.00000000E+00  0.00000000E+00
  0.00000000E+00  0.00000000E+00  0.00000000E+00
  0.00000000E+00  0.00000000E+00  0.00000000E+00
  0.00000000E+00  0.00000000E+00  0.00000000E+00
  0.00000000E+00  0.00000000E+00  0.00000000E+00
  0.00000000E+00  0.00000000E+00  0.00000000E+00
  0.00000000E+00  0.00000000E+00  0.00000000E+00
  0.00000000E+00  0.00000000E+00  0.00000000E+00
  0.00000000E+00  0.00000000E+00  0.00000000E+00
  0.00000000E+00  0.00000000E+00  0.00000000E+00
  0.00000000E+00  0.00000000E+00  0.00000000E+00
  0.00000000E+00  0.00000000E+00  0.00000000E+00
  0.00000000E+00  0.00000000E+00  0.00000000E+00
  0.00000000E+00  0.00000000E+00  0.00000000E+00
  0.00000000E+00  0.00000000E+00  0.00000000E+00
  0.00000000E+00  0.00000000E+00  0.00000000E+00
  0.00000000E+00  0.00000000E+00  0.00000000E+00
  0.00000000E+00  0.00000000E+00  0.00000000E+00
  0.00000000E+00  0.00000000E+00  0.00000000E+00
  0.00000000E+00  0.00000000E+00  0.00000000E+00
  0.00000000E+00  0.00000000E+00  0.00000000E+00
  0.00000000E+00  0.00000000E+00  0.00000000E+00
  0.00000000E+00  0.00000000E+00  0.00000000E+00
  0.00000000E+00  0.00000000E+00  0.00000000E+00
  0.00000000E+00  0.00000000E+00  0.00000000E+00
  0.00000000E+00  0.00000000E+00  0.00000000E+00
  0.00000000E+00  0.00000000E+00  0.00000000E+00
  0.00000000E+00  0.00000000E+00  0.00000000E+00
  0.00000000E+00  0.00000000E+00  0.00000000E+00
  0.00000000E+00  0.00000000E+00  0.00000000E+00
  0.00000000E+00  0.00000000E+00  0.00000000E+00
  0.00000000E+00  0.00000000E+00  0.00000000E+00
  0.00000000E+00  0.00000000E+00  0.00000000E+00
  0.00000000E+00  0.00000000E+00  0.00000000E+00
  0.00000000E+00  0.00000000E+00  0.00000000E+00
  0.00000000E+00  0.00000000E+00  0.00000000E+00
  0.00000000E+00  0.00000000E+00  0.00000000E+00
  0.00000000E+00  0.00000000E+00  0.00000000E+00
  0.00000000E+00  0.00000000E+00  0.00000000E+00
  0.00000000E+00  0.00000000E+00  0.00000000E+00
  0.00000000E+00  0.00000000E+00  0.00000000E+00
  0.00000000E+00  0.00000000E+00  0.00000000E+00
  0.00000000E+00  0.00000000E+00  0.00000000E+00
  0.00000000E+00  0.00000000E+00  0.00000000E+00
  0.00000000E+00  0.00000000E+00  0.00000000E+00
  0.00000000E+00  0.00000000E+00  0.00000000E+00
  0.00000000E+00  0.00000000E+00  0.00000000E+00
  0.00000000E+00  0.00000000E+00  0.00000000E+00
  0.00000000E+00  0.00000000E+00  0.00000000E+00
  0.00000000E+00  0.00000000E+00  0.00000000E+00
  0.00000000E+00  0.00000000E+00  0.00000000E+00
  0.00000000E+00  0.00000000E+00  0.00000000E+00
  0.00000000E+00  0.00000000E+00  0.00000000E+00
  0.00000000E+00  0.00000000E+00  0.00000000E+00
  0.00000000E+00  0.00000000E+00  0.00000000E+00
  0.00000000E+00  0.00000000E+00  0.00000000E+00
  0.00000000E+00  0.00000000E+00  0.00000000E+00
  0.00000000E+00  0.00000000E+00  0.00000000E+00
  0.00000000E+00  0.00000000E+00  0.00000000E+00
  0.00000000E+00  0.00000000E+00  0.00000000E+00
  0.00000000E+00  0.00000000E+00  0.00000000E+00
  0.00000000E+00  0.00000000E+00  0.00000000E+00
  0.00000000E+00  0.00000000E+00  0.00000000E+00
  0.00000000E+00  0.00000000E+00  0.00000000E+00
  0.00000000E+00  0.00000000E+00  0.00000000E+00
  0.00000000E+00  0.00000000E+00  0.00000000E+00
  0.00000000E+00  0.00000000E+00  0.00000000E+00
  0.00000000E+00  0.00000000E+00  0.00000000E+00
  0.00000000E+00  0.00000000E+00  0.00000000E+00
  0.00000000E+00  0.00000000E+00  0.00000000E+00
  0.00000000E+00  0.00000000E+00  0.00000000E+00
  0.00000000E+00  0.00000000E+00  0.00000000E+00
  0.00000000E+00  0.00000000E+00  0.00000000E+00
  0.00000000E+00  0.00000000E+00  0.00000000E+00
  0.00000000E+00  0.00000000E+00  0.00000000E+00
  0.00000000E+00  0.00000000E+00  0.00000000E+00
  0.00000000E+00  0.00000000E+00  0.00000000E+00
  0.00000000E+00  0.00000000E+00  0.00000000E+00
  0.00000000E+00  0.00000000E+00  0.00000000E+00
  0.00000000E+00  0.00000000E+00  0.00000000E+00
  0.00000000E+00  0.00000000E+00  0.00000000E+00
  0.00000000E+00  0.00000000E+00  0.00000000E+00
  0.00000000E+00  0.00000000E+00  0.00000000E+00
  0.00000000E+00  0.00000000E+00  0.00000000E+00
  0.00000000E+00  0.00000000E+00  0.00000000E+00
  0.00000000E+00  0.00000000E+00  0.00000000E+00
  0.00000000E+00  0.00000000E+00  0.00000000E+00
  0.00000000E+00  0.00000000E+00  0.00000000E+00
  0.00000000E+00  0.00000000E+00  0.00000000E+00
  0.00000000E+00  0.00000000E+00  0.00000000E+00
  0.00000000E+00  0.00000000E+00  0.00000000E+00
  0.00000000E+00  0.00000000E+00  0.00000000E+00
  0.00000000E+00  0.00000000E+00  0.00000000E+00
  0.00000000E+00  0.00000000E+00  0.00000000E+00
  0.00000000E+00  0.00000000E+00  0.00000000E+00
  0.00000000E+00  0.00000000E+00  0.00000000E+00
  0.00000000E+00  0.00000000E+00  0.00000000E+00
  0.00000000E+00  0.00000000E+00  0.00000000E+00
  0.00000000E+00  0.00000000E+00  0.00000000E+00
  0.00000000E+00  0.00000000E+00  0.00000000E+00
  0.00000000E+00  0.00000000E+00  0.00000000E+00
  0.00000000E+00  0.00000000E+00  0.00000000E+00
  0.00000000E+00  0.00000000E+00  0.00000000E+00
  0.00000000E+00  0.00000000E+00  0.00000000E+00
  0.00000000E+00  0.00000000E+00  0.00000000E+00
  0.00000000E+00  0.00000000E+00  0.00000000E+00
  0.00000000E+00  0.00000000E+00  0.00000000E+00
  0.00000000E+00  0.00000000E+00  0.00000000E+00
  0.00000000E+00  0.00000000E+00  0.00000000E+00
  0.00000000E+00  0.00000000E+00  0.00000000E+00
  0.00000000E+00  0.00000000E+00  0.00000000E+00
  0.00000000E+00  0.00000000E+00  0.00000000E+00
  0.00000000E+00  0.00000000E+00  0.00000000E+00
  0.00000000E+00  0.00000000E+00  0.00000000E+00
  0.00000000E+00  0.00000000E+00  0.00000000E+00
  0.00000000E+00  0.00000000E+00  0.00000000E+00
  0.00000000E+00  0.00000000E+00  0.00000000E+00
  0.00000000E+00  0.00000000E+00  0.00000000E+00
  0.00000000E+00  0.00000000E+00  0.00000000E+00
  0.00000000E+00  0.00000000E+00  0.00000000E+00
  0.00000000E+00  0.00000000E+00  0.00000000E+00
