# Supplementary material for: Rational Design of Metal-Doped Graphitic Materials for Enhanced Lithium–Sulfur Batteries
Source: ACS Nano. 2025 Oct 14;19(42):37013–26. doi: 10.1021/acsnano.5c10546 (PMC12574205; doi:10.1021/acsnano.5c10546)
Supplement: Supplementary file 2 [file nn5c10546_si_002.zip › CONTCAR_Mn]

Comment                                 
   1.00000000000000     
    19.6479999999999997    0.0000000000000000    0.0000000000000000
     0.0000000000000013   21.2696000000000005    0.0000000000000000
     0.0000000000000012    0.0000000000000012   20.0000000000000000
   C    N    Li   S    Mn
   154     4     2     1     1
Selective dynamics
Direct
  0.0009812868537746  0.0037584140968191  0.1646039880565476   T   T   T
  0.0010433654407689  0.2034602178759658  0.1616139454719342   T   T   T
  0.0011560325704056  0.4032737588398325  0.1538606883929415   T   T   T
  0.0012020595743493  0.6037094426057770  0.1518269405012972   T   T   T
  0.0010376588478501  0.8039640575424932  0.1590526493652783   T   T   T
  0.1261625381890772  0.0037572244671601  0.1706022103791875   T   T   T
  0.1261320113019419  0.2035813220976723  0.1682995851859837   T   T   T
  0.1255706924726527  0.4034508264864737  0.1634552171089999   T   T   T
  0.1250785406224993  0.6037601696067109  0.1624988867991262   T   T   T
  0.1257687208190876  0.8039161167955612  0.1675380464698188   T   T   T
  0.2514074908825977  0.0035383419266404  0.1756113025505170   T   T   T
  0.2514169447560246  0.2039977638760537  0.1744234402022367   T   T   T
  0.2501737223427816  0.4038400066773354  0.1739955328741458   T   T   T
  0.2487280429687219  0.6035910261030680  0.1744057839395450   T   T   T
  0.2507196625949998  0.8035259478150338  0.1760992686671479   T   T   T
  0.3764784534505523  0.0030878006726781  0.1771495404247350   T   T   T
  0.3766009622043221  0.2046115747833179  0.1768357597013042   T   T   T
  0.3756430055373602  0.4056631954914852  0.1806225349392291   T   T   T
  0.3721475278374210  0.6034476996307072  0.1845506055185693   T   T   T
  0.3762624141101186  0.8018817385537977  0.1803001652490270   T   T   T
  0.5011175756141963  0.0029898244828712  0.1741596559596401   T   T   T
  0.5011789915051297  0.2047867327077239  0.1739053800363264   T   T   T
  0.5014485158310180  0.4088480074541487  0.1775186005382613   T   T   T
  0.5012307161465274  0.7999045748280421  0.1768029787584930   T   T   T
  0.6255564925644506  0.0030970085170100  0.1677781611272655   T   T   T
  0.6255050504074720  0.2046282804257842  0.1666462350099477   T   T   T
  0.6262146217077937  0.4057534659337589  0.1635191551635990   T   T   T
  0.6290880941352917  0.6037855276319388  0.1623453623458370   T   T   T
  0.6256960590416923  0.8018543472104217  0.1660688006762719   T   T   T
  0.7504694128496829  0.0035370094395234  0.1624535114169113   T   T   T
  0.7505131482641586  0.2040003423132315  0.1602150174639470   T   T   T
  0.7514615583949653  0.4038121287328381  0.1533025003855666   T   T   T
  0.7527217198050927  0.6036218330736488  0.1508307589170677   T   T   T
  0.7509372037935854  0.8035283124576259  0.1575501955071413   T   T   T
  0.8757572498334091  0.0037667549478239  0.1612338212561997   T   T   T
  0.8758693209062952  0.2035485719390740  0.1582583840137815   T   T   T
  0.8764453023933334  0.4033902786388781  0.1496979104742298   T   T   T
  0.8769474156116754  0.6037667009294138  0.1470054773568565   T   T   T
  0.8761161307753756  0.8039653879857597  0.1549336846890707   T   T   T
  0.0636530181900504  0.0370129842570785  0.1675482437821414   T   T   T
  0.0636669142577868  0.2367421113451330  0.1637544442370532   T   T   T
  0.0634713170492168  0.4367332226722075  0.1573546408192021   T   T   T
  0.0632770320521713  0.6372017246537608  0.1573887339951109   T   T   T
  0.0635093636487629  0.8372315123343169  0.1641186730678867   T   T   T
  0.1888649231938443  0.0370079712865330  0.1733866823495684   T   T   T
  0.1887132922656530  0.2370241492539376  0.1712154204736414   T   T   T
  0.1876267566441813  0.4369661814665156  0.1685993061544649   T   T   T
  0.1869946592058535  0.6372307990215661  0.1691348213218251   T   T   T
  0.1884113765760640  0.8370574244973082  0.1725303715690467   T   T   T
  0.3139514294640599  0.0368653535220966  0.1766809598534699   T   T   T
  0.3138487148960144  0.2377635685391693  0.1762793734813878   T   T   T
  0.3118906762461811  0.4373815440283839  0.1784622851982317   T   T   T
  0.3105794694357896  0.6367254228253836  0.1797540553602787   T   T   T
  0.3136463847637779  0.8360380847171802  0.1785464404182544   T   T   T
  0.4388194432500074  0.0367904231129509  0.1760263010634468   T   T   T
  0.4389890989274740  0.2386568679811526  0.1764244725577152   T   T   T
  0.4373533159466598  0.4413232829903829  0.1824499252690918   T   T   T
  0.4391103863039750  0.8346833272033026  0.1788643108664783   T   T   T
  0.5633684867958205  0.0368000482141312  0.1710321160319464   T   T   T
  0.5633057453013026  0.2386904752135426  0.1704756794356223   T   T   T
  0.5651978905439514  0.4415087396664584  0.1703885277545951   T   T   T
  0.5631879278824192  0.8346492134785158  0.1716372659164675   T   T   T
  0.6879759586403087  0.0368809621178179  0.1647814003729309   T   T   T
  0.6880928712697905  0.2377806083362954  0.1623687649881374   T   T   T
  0.6896024080766578  0.4374651869310142  0.1569311883175784   T   T   T
  0.6907523033583042  0.6367906158546959  0.1563482344107214   T   T   T
  0.6880936854940892  0.8360297181636805  0.1622102446060671   T   T   T
  0.8130197459985975  0.0370117930667515  0.1613793726632406   T   T   T
  0.8132167647786066  0.2369984672190935  0.1573808884201334   T   T   T
  0.8140976523051784  0.4369058802209530  0.1493757130944681   T   T   T
  0.8146253604809254  0.6372570104352313  0.1486018595943965   T   T   T
  0.8133155149251515  0.8370985708450097  0.1568147708445509   T   T   T
  0.9383225320565479  0.0370269696534454  0.1625436769124173   T   T   T
  0.9384517158373886  0.2367163050685261  0.1580533603213908   T   T   T
  0.9388628806094713  0.4366946151748875  0.1496901599103325   T   T   T
  0.9390096183737667  0.6372331166051476  0.1491893977070548   T   T   T
  0.9384636311959149  0.8372723600494126  0.1577402602096624   T   T   T
  0.0636708880914814  0.1036666733849752  0.1670315527757871   T   T   T
  0.0636023365734316  0.3034325148905065  0.1615265257967297   T   T   T
  0.0633241257646793  0.5035226875294300  0.1562665612734596   T   T   T
  0.0634102223224482  0.7039630592711922  0.1593532233016731   T   T   T
  0.0635716877076711  0.9039255888568566  0.1660034770960060   T   T   T
  0.1888738865325446  0.1036796486755167  0.1729435184747131   T   T   T
  0.1884897711978916  0.3036076787332275  0.1702277179295927   T   T   T
  0.1870397924553980  0.5034487426741642  0.1680741627385700   T   T   T
  0.1875680570897816  0.7037023979887929  0.1704532281443811   T   T   T
  0.1886417363805977  0.9036473602754571  0.1731385929756354   T   T   T
  0.3139601409517237  0.1038052853215150  0.1763510215612989   T   T   T
  0.3136998971680236  0.3046254030373441  0.1767149521881896   T   T   T
  0.3106105880896892  0.5038989850902518  0.1789047782712121   T   T   T
  0.3118375601853651  0.7032509889573836  0.1800125592407119   T   T   T
  0.3138081150939854  0.9029104499204202  0.1777672710718934   T   T   T
  0.4388297379883025  0.1038931898470212  0.1757838690636337   T   T   T
  0.4391564327178707  0.3059644289129066  0.1775786684433978   T   T   T
  0.4373421726927164  0.6992923226571276  0.1834704624773063   T   T   T
  0.4389488309832785  0.9020046331792373  0.1774899225825481   T   T   T
  0.5633839553881907  0.1038928214121796  0.1708017487628998   T   T   T
  0.5632482835291643  0.3060020028736367  0.1705371877880283   T   T   T
  0.5651626847913844  0.6991193197142808  0.1711729491701950   T   T   T
  0.5632555870408603  0.9019702150953728  0.1714504449483173   T   T   T
  0.6879979693283038  0.1038168323046158  0.1644432734630426   T   T   T
  0.6881391099090609  0.3046378545647910  0.1607079578158776   T   T   T
  0.6907441325176724  0.5039061837018748  0.1557175327146996   T   T   T
  0.6895902496010003  0.7032157710734865  0.1580675105740707   T   T   T
  0.6880451998958930  0.9028940397718357  0.1636845464598106   T   T   T
  0.8130428761362088  0.1036809537098418  0.1609301534611146   T   T   T
  0.8133608619298682  0.3035676738730934  0.1546724436375843   T   T   T
  0.8146135273993176  0.5034661097389759  0.1477320033643719   T   T   T
  0.8140969950516945  0.7037959750667480  0.1509302133184548   T   T   T
  0.8131613483916138  0.9036730079265923  0.1593019548874524   T   T   T
  0.9383434978712663  0.1036700342592388  0.1620105001847414   T   T   T
  0.9385358879078056  0.3033881378252811  0.1551728554518099   T   T   T
  0.9390336382679791  0.5035044811668495  0.1481529890467239   T   T   T
  0.9388299459757058  0.7040127004663471  0.1515617335184258   T   T   T
  0.9383663256417214  0.9039481978750984  0.1603196165434592   T   T   T
  0.0010249626967430  0.1369231502058886  0.1635457877812211   T   T   T
  0.0011170045666226  0.3366999050232092  0.1564235512434331   T   T   T
  0.0012172113349816  0.5370381976251639  0.1512686462018603   T   T   T
  0.0010929488785262  0.7374180135489087  0.1561329433996453   T   T   T
  0.0009576788298339  0.9372110001027598  0.1635829165781388   T   T   T
  0.1261980603452934  0.1369282348422322  0.1696308152210757   T   T   T
  0.1258610556539785  0.3367503378795710  0.1650202394644957   T   T   T
  0.1251002388943263  0.5369597766461742  0.1619096483826123   T   T   T
  0.1254882425508000  0.7372260949869415  0.1656914835256628   T   T   T
  0.1260596610893968  0.9370913511833905  0.1701123784039714   T   T   T
  0.2514316690777472  0.1371346728933689  0.1748490699407428   T   T   T
  0.2507895355309611  0.3371368860155420  0.1739500754203588   T   T   T
  0.2487423717234531  0.5370638619053690  0.1739109199316352   T   T   T
  0.2501120961034783  0.7368145934366486  0.1759563151381333   T   T   T
  0.2513656746575498  0.9366748831927126  0.1758644054773533   T   T   T
  0.3764915075743006  0.1375892857464686  0.1765946888523395   T   T   T
  0.3763091235710211  0.3387694758155782  0.1786978374058532   T   T   T
  0.3721632274842680  0.5371366458939831  0.1841918303053111   T   T   T
  0.3756166416486736  0.7349637786806007  0.1820933555651917   T   T   T
  0.3765706021194731  0.9360590963540247  0.1778829012150273   T   T   T
  0.5011344186745921  0.1376908388390434  0.1737126463568414   T   T   T
  0.5012850660409608  0.3407251966240415  0.1757005025743040   T   T   T
  0.5014142003186571  0.7317741277224906  0.1784718919630090   T   T   T
  0.5011343912334649  0.9358844341340632  0.1747258927622609   T   T   T
  0.6255783736881464  0.1375880071643864  0.1672409228838787   T   T   T
  0.6257502526439412  0.3388072659045991  0.1648331776342762   T   T   T
  0.6290870004902048  0.5368745982403619  0.1620823659268901   T   T   T
  0.6261834030706681  0.7349017454272005  0.1645984286862376   T   T   T
  0.6254528728937595  0.9360487793536086  0.1675804104758683   T   T   T
  0.7504972720911027  0.1371535624434098  0.1616796467838661   T   T   T
  0.7509672241490087  0.3371401220935742  0.1557314972022540   T   T   T
  0.7527168044716385  0.5370941903659210  0.1504517432942423   T   T   T
  0.7514554580115806  0.7368707097866681  0.1548679898330020   T   T   T
  0.7504661274133096  0.9366818562646941  0.1616100934309123   T   T   T
  0.8757928182282751  0.1369192012140843  0.1602343003956295   T   T   T
  0.8761652885902755  0.3367061022012092  0.1525570369696648   T   T   T
  0.8769450725176124  0.5369711024325393  0.1465031982041070   T   T   T
  0.8764247063488322  0.7373083534518300  0.1517320388880619   T   T   T
  0.8758026453063603  0.9371252000388746  0.1600821110779280   T   T   T
  0.4344948362016556  0.6334991446186311  0.1882258309629430   T   T   T
  0.5681695642409056  0.6341978199908129  0.1710377718861905   T   T   T
  0.4345014310907352  0.5070669578851157  0.1876214836826360   T   T   T
  0.5681827750652979  0.5064175967740335  0.1706188391865977   T   T   T
  0.4604863159837009  0.4843852932568919  0.2887398632293705   T   T   T
  0.4593265339900284  0.6546808090724587  0.2896681986904465   T   T   T
  0.5234186284818090  0.5697886664373358  0.3092712720511430   T   T   T
  0.5056033391959620  0.5702267535176690  0.1984253321245139   T   T   T
 
  0.00000000E+00  0.00000000E+00  0.00000000E+00
  0.00000000E+00  0.00000000E+00  0.00000000E+00
  0.00000000E+00  0.00000000E+00  0.00000000E+00
  0.00000000E+00  0.00000000E+00  0.00000000E+00
  0.00000000E+00  0.00000000E+00  0.00000000E+00
  0.00000000E+00  0.00000000E+00  0.00000000E+00
  0.00000000E+00  0.00000000E+00  0.00000000E+00
  0.00000000E+00  0.00000000E+00  0.00000000E+00
  0.00000000E+00  0.00000000E+00  0.00000000E+00
  0.00000000E+00  0.00000000E+00  0.00000000E+00
  0.00000000E+00  0.00000000E+00  0.00000000E+00
  0.00000000E+00  0.00000000E+00  0.00000000E+00
  0.00000000E+00  0.00000000E+00  0.00000000E+00
  0.00000000E+00  0.00000000E+00  0.00000000E+00
  0.00000000E+00  0.00000000E+00  0.00000000E+00
  0.00000000E+00  0.00000000E+00  0.00000000E+00
  0.00000000E+00  0.00000000E+00  0.00000000E+00
  0.00000000E+00  0.00000000E+00  0.00000000E+00
  0.00000000E+00  0.00000000E+00  0.00000000E+00
  0.00000000E+00  0.00000000E+00  0.00000000E+00
  0.00000000E+00  0.00000000E+00  0.00000000E+00
  0.00000000E+00  0.00000000E+00  0.00000000E+00
  0.00000000E+00  0.00000000E+00  0.00000000E+00
  0.00000000E+00  0.00000000E+00  0.00000000E+00
  0.00000000E+00  0.00000000E+00  0.00000000E+00
  0.00000000E+00  0.00000000E+00  0.00000000E+00
  0.00000000E+00  0.00000000E+00  0.00000000E+00
  0.00000000E+00  0.00000000E+00  0.00000000E+00
  0.00000000E+00  0.00000000E+00  0.00000000E+00
  0.00000000E+00  0.00000000E+00  0.00000000E+00
  0.00000000E+00  0.00000000E+00  0.00000000E+00
  0.00000000E+00  0.00000000E+00  0.00000000E+00
  0.00000000E+00  0.00000000E+00  0.00000000E+00
  0.00000000E+00  0.00000000E+00  0.00000000E+00
  0.00000000E+00  0.00000000E+00  0.00000000E+00
  0.00000000E+00  0.00000000E+00  0.00000000E+00
  0.00000000E+00  0.00000000E+00  0.00000000E+00
  0.00000000E+00  0.00000000E+00  0.00000000E+00
  0.00000000E+00  0.00000000E+00  0.00000000E+00
  0.00000000E+00  0.00000000E+00  0.00000000E+00
  0.00000000E+00  0.00000000E+00  0.00000000E+00
  0.00000000E+00  0.00000000E+00  0.00000000E+00
  0.00000000E+00  0.00000000E+00  0.00000000E+00
  0.00000000E+00  0.00000000E+00  0.00000000E+00
  0.00000000E+00  0.00000000E+00  0.00000000E+00
  0.00000000E+00  0.00000000E+00  0.00000000E+00
  0.00000000E+00  0.00000000E+00  0.00000000E+00
  0.00000000E+00  0.00000000E+00  0.00000000E+00
  0.00000000E+00  0.00000000E+00  0.00000000E+00
  0.00000000E+00  0.00000000E+00  0.00000000E+00
  0.00000000E+00  0.00000000E+00  0.00000000E+00
  0.00000000E+00  0.00000000E+00  0.00000000E+00
  0.00000000E+00  0.00000000E+00  0.00000000E+00
  0.00000000E+00  0.00000000E+00  0.00000000E+00
  0.00000000E+00  0.00000000E+00  0.00000000E+00
  0.00000000E+00  0.00000000E+00  0.00000000E+00
  0.00000000E+00  0.00000000E+00  0.00000000E+00
  0.00000000E+00  0.00000000E+00  0.00000000E+00
  0.00000000E+00  0.00000000E+00  0.00000000E+00
  0.00000000E+00  0.00000000E+00  0.00000000E+00
  0.00000000E+00  0.00000000E+00  0.00000000E+00
  0.00000000E+00  0.00000000E+00  0.00000000E+00
  0.00000000E+00  0.00000000E+00  0.00000000E+00
  0.00000000E+00  0.00000000E+00  0.00000000E+00
  0.00000000E+00  0.00000000E+00  0.00000000E+00
  0.00000000E+00  0.00000000E+00  0.00000000E+00
  0.00000000E+00  0.00000000E+00  0.00000000E+00
  0.00000000E+00  0.00000000E+00  0.00000000E+00
  0.00000000E+00  0.00000000E+00  0.00000000E+00
  0.00000000E+00  0.00000000E+00  0.00000000E+00
  0.00000000E+00  0.00000000E+00  0.00000000E+00
  0.00000000E+00  0.00000000E+00  0.00000000E+00
  0.00000000E+00  0.00000000E+00  0.00000000E+00
  0.00000000E+00  0.00000000E+00  0.00000000E+00
  0.00000000E+00  0.00000000E+00  0.00000000E+00
  0.00000000E+00  0.00000000E+00  0.00000000E+00
  0.00000000E+00  0.00000000E+00  0.00000000E+00
  0.00000000E+00  0.00000000E+00  0.00000000E+00
  0.00000000E+00  0.00000000E+00  0.00000000E+00
  0.00000000E+00  0.00000000E+00  0.00000000E+00
  0.00000000E+00  0.00000000E+00  0.00000000E+00
  0.00000000E+00  0.00000000E+00  0.00000000E+00
  0.00000000E+00  0.00000000E+00  0.00000000E+00
  0.00000000E+00  0.00000000E+00  0.00000000E+00
  0.00000000E+00  0.00000000E+00  0.00000000E+00
  0.00000000E+00  0.00000000E+00  0.00000000E+00
  0.00000000E+00  0.00000000E+00  0.00000000E+00
  0.00000000E+00  0.00000000E+00  0.00000000E+00
  0.00000000E+00  0.00000000E+00  0.00000000E+00
  0.00000000E+00  0.00000000E+00  0.00000000E+00
  0.00000000E+00  0.00000000E+00  0.00000000E+00
  0.00000000E+00  0.00000000E+00  0.00000000E+00
  0.00000000E+00  0.00000000E+00  0.00000000E+00
  0.00000000E+00  0.00000000E+00  0.00000000E+00
  0.00000000E+00  0.00000000E+00  0.00000000E+00
  0.00000000E+00  0.00000000E+00  0.00000000E+00
  0.00000000E+00  0.00000000E+00  0.00000000E+00
  0.00000000E+00  0.00000000E+00  0.00000000E+00
  0.00000000E+00  0.00000000E+00  0.00000000E+00
  0.00000000E+00  0.00000000E+00  0.00000000E+00
  0.00000000E+00  0.00000000E+00  0.00000000E+00
  0.00000000E+00  0.00000000E+00  0.00000000E+00
  0.00000000E+00  0.00000000E+00  0.00000000E+00
  0.00000000E+00  0.00000000E+00  0.00000000E+00
  0.00000000E+00  0.00000000E+00  0.00000000E+00
  0.00000000E+00  0.00000000E+00  0.00000000E+00
  0.00000000E+00  0.00000000E+00  0.00000000E+00
  0.00000000E+00  0.00000000E+00  0.00000000E+00
  0.00000000E+00  0.00000000E+00  0.00000000E+00
  0.00000000E+00  0.00000000E+00  0.00000000E+00
  0.00000000E+00  0.00000000E+00  0.00000000E+00
  0.00000000E+00  0.00000000E+00  0.00000000E+00
  0.00000000E+00  0.00000000E+00  0.00000000E+00
  0.00000000E+00  0.00000000E+00  0.00000000E+00
  0.00000000E+00  0.00000000E+00  0.00000000E+00
  0.00000000E+00  0.00000000E+00  0.00000000E+00
  0.00000000E+00  0.00000000E+00  0.00000000E+00
  0.00000000E+00  0.00000000E+00  0.00000000E+00
  0.00000000E+00  0.00000000E+00  0.00000000E+00
  0.00000000E+00  0.00000000E+00  0.00000000E+00
  0.00000000E+00  0.00000000E+00  0.00000000E+00
  0.00000000E+00  0.00000000E+00  0.00000000E+00
  0.00000000E+00  0.00000000E+00  0.00000000E+00
  0.00000000E+00  0.00000000E+00  0.00000000E+00
  0.00000000E+00  0.00000000E+00  0.00000000E+00
  0.00000000E+00  0.00000000E+00  0.00000000E+00
  0.00000000E+00  0.00000000E+00  0.00000000E+00
  0.00000000E+00  0.00000000E+00  0.00000000E+00
  0.00000000E+00  0.00000000E+00  0.00000000E+00
  0.00000000E+00  0.00000000E+00  0.00000000E+00
  0.00000000E+00  0.00000000E+00  0.00000000E+00
  0.00000000E+00  0.00000000E+00  0.00000000E+00
  0.00000000E+00  0.00000000E+00  0.00000000E+00
  0.00000000E+00  0.00000000E+00  0.00000000E+00
  0.00000000E+00  0.00000000E+00  0.00000000E+00
  0.00000000E+00  0.00000000E+00  0.00000000E+00
  0.00000000E+00  0.00000000E+00  0.00000000E+00
  0.00000000E+00  0.00000000E+00  0.00000000E+00
  0.00000000E+00  0.00000000E+00  0.00000000E+00
  0.00000000E+00  0.00000000E+00  0.00000000E+00
  0.00000000E+00  0.00000000E+00  0.00000000E+00
  0.00000000E+00  0.00000000E+00  0.00000000E+00
  0.00000000E+00  0.00000000E+00  0.00000000E+00
  0.00000000E+00  0.00000000E+00  0.00000000E+00
  0.00000000E+00  0.00000000E+00  0.00000000E+00
  0.00000000E+00  0.00000000E+00  0.00000000E+00
  0.00000000E+00  0.00000000E+00  0.00000000E+00
  0.00000000E+00  0.00000000E+00  0.00000000E+00
  0.00000000E+00  0.00000000E+00  0.00000000E+00
  0.00000000E+00  0.00000000E+00  0.00000000E+00
  0.00000000E+00  0.00000000E+00  0.00000000E+00
  0.00000000E+00  0.00000000E+00  0.00000000E+00
  0.00000000E+00  0.00000000E+00  0.00000000E+00
  0.00000000E+00  0.00000000E+00  0.00000000E+00
  0.00000000E+00  0.00000000E+00  0.00000000E+00
  0.00000000E+00  0.00000000E+00  0.00000000E+00
  0.00000000E+00  0.00000000E+00  0.00000000E+00
  0.00000000E+00  0.00000000E+00  0.00000000E+00
  0.00000000E+00  0.00000000E+00  0.00000000E+00
  0.00000000E+00  0.00000000E+00  0.00000000E+00
  0.00000000E+00  0.00000000E+00  0.00000000E+00
  0.00000000E+00  0.00000000E+00  0.00000000E+00
