# Supplementary material for: Rational Design of Metal-Doped Graphitic Materials for Enhanced Lithium–Sulfur Batteries
Source: ACS Nano. 2025 Oct 14;19(42):37013–26. doi: 10.1021/acsnano.5c10546 (PMC12574205; doi:10.1021/acsnano.5c10546)
Supplement: Supplementary file 2 [file nn5c10546_si_002.zip › CONTCAR_Mo]

Li2S-V                                  
   1.00000000000000     
    19.6480007171999986    0.0000000000000000    0.0000000000000000
     0.0000000000000000   21.2695999146000005    0.0000000000000000
     0.0000000000000000    0.0000000000000000   20.0000000000000000
   C    N    Li   S    Mo
   154     4     2     1     1
Direct
  0.0013795297582598  0.0037152009443176  0.1656239246211493
  0.0014166504913213  0.2035234418491623  0.1624408285069191
  0.0015518846130075  0.4032444530590477  0.1489693605086855
  0.0016705721208733  0.6037650322870559  0.1434817063038432
  0.0014671360458636  0.8039573942768785  0.1550227345245893
  0.1265007135951769  0.0037377398505599  0.1716700282769764
  0.1264412290401954  0.2036831807368305  0.1690383629179140
  0.1260916899364350  0.4035044310296270  0.1587259862593443
  0.1258012632750601  0.6038586299645776  0.1541961414179094
  0.1262191509635522  0.8039255852426479  0.1639596216587506
  0.2518117911982217  0.0035186629208444  0.1777979140090162
  0.2518034154234123  0.2041012204581256  0.1762193542653948
  0.2507951506448396  0.4039235490009060  0.1711667239003165
  0.2495598442363451  0.6036202597966390  0.1675478201516895
  0.2511995271414248  0.8035241861913085  0.1744814211367975
  0.3769213057835925  0.0030073155950062  0.1811488326763814
  0.3770511710409188  0.2046967851766743  0.1806212119949896
  0.3761531796903804  0.4058147541135619  0.1820589278194989
  0.3722148059795989  0.6032252270221471  0.1835448501201368
  0.3767535794730035  0.8017780898113256  0.1820403841919042
  0.5016124543865429  0.0029116922443528  0.1790446209210380
  0.5017174700844654  0.2048785528089183  0.1787971593241461
  0.5022031233347283  0.4091820715343767  0.1819667908856029
  0.5019333538760566  0.7996559955241124  0.1808599100019266
  0.6260323523376223  0.0030119972421635  0.1717972638075765
  0.6260369633781978  0.2047203749797165  0.1706614190713066
  0.6268826592205886  0.4059728028325287  0.1660469553464695
  0.6296131340245582  0.6038095505776465  0.1596363444741962
  0.6263119458954479  0.8016781142862829  0.1688115618960223
  0.7508944577887011  0.0035370245564628  0.1649110406496446
  0.7509691390822032  0.2040856311660560  0.1624204962941728
  0.7517028509356432  0.4037968402103982  0.1503545958631922
  0.7526038432954807  0.6037689284899106  0.1418790597927313
  0.7513100677417976  0.8036093501206850  0.1562189437604777
  0.8762162431422061  0.0037666121472536  0.1627524213545534
  0.8763468302100257  0.2036261294374841  0.1595288606230707
  0.8767892253254308  0.4033779146993987  0.1449610513345494
  0.8772241919741534  0.6038712773162165  0.1382671256536797
  0.8765123817251698  0.8040256397901427  0.1514030378540397
  0.0640667750142077  0.0369754630772375  0.1689152722269006
  0.0640976370631796  0.2367865645290000  0.1638074442667473
  0.0640630960084347  0.4366618189409607  0.1514507825946164
  0.0639414173035076  0.6372264095582373  0.1492638174357110
  0.0640104143802707  0.8371311183060656  0.1612554491953961
  0.1892437962364691  0.0369801938333529  0.1751339095574513
  0.1891305365840472  0.2371101695803813  0.1717214539260220
  0.1882496426459194  0.4369793906488798  0.1633823867568145
  0.1876969892630589  0.6372508182070511  0.1616765877826670
  0.1888486203634341  0.8369545095371961  0.1706625577349947
  0.3143162624283167  0.0368192126593860  0.1799738216261808
  0.3142552215323478  0.2378051954757586  0.1785954534781354
  0.3123098694231856  0.4373228772316789  0.1766256815804020
  0.3110592585035941  0.6366394843786034  0.1754676450750842
  0.3139968883477375  0.8358983898917640  0.1791919925483660
  0.4392517613096740  0.0367138634697922  0.1807295939752584
  0.4394811489881928  0.2387338233751287  0.1808264397074258
  0.4380019258552059  0.4411090593048275  0.1861515177511158
  0.4396456917279910  0.8344715106386833  0.1824258127331160
  0.5639073303976492  0.0367306929866057  0.1757080853008105
  0.5638983422760482  0.2388043547219244  0.1751055914654963
  0.5661159551780465  0.4418435919873122  0.1749113087740219
  0.5639103989271088  0.8344531622810183  0.1757578924962348
  0.6884731940398527  0.0368323845270678  0.1681265987170799
  0.6885973163662613  0.2378655459442348  0.1651080944003587
  0.6899389939301873  0.4374063578609836  0.1547615459705668
  0.6909276233924528  0.6368590517767124  0.1500395588786241
  0.6886729249549142  0.8359105843719608  0.1633885246165983
  0.8134138491809929  0.0370065323099157  0.1635923402201628
  0.8135891342003901  0.2370421881550211  0.1584234751836976
  0.8142680387519123  0.4368426525517786  0.1437559018388313
  0.8147006249295756  0.6373310005100334  0.1401581336477032
  0.8136753769373033  0.8371291591125113  0.1550991054250482
  0.9387071291417964  0.0369844682385934  0.1642167261220623
  0.9388111471806849  0.2367307571033525  0.1584504175884213
  0.9392121983474561  0.4365716770842595  0.1437550595145323
  0.9393413858729346  0.6372614778427338  0.1410142907130509
  0.9388290956490739  0.8372208509917662  0.1549264784770752
  0.0640827110267056  0.1037207445733478  0.1686359412583801
  0.0640753966132900  0.3035454837362607  0.1598363220471055
  0.0639480061371717  0.5035218767220017  0.1487716897363685
  0.0640333407798013  0.7040595757268124  0.1524218022634003
  0.0640331907109165  0.9038928100824962  0.1649866064627352
  0.1892449324811450  0.1037007976161690  0.1748809710266274
  0.1889111194809386  0.3036893588480446  0.1692014813905779
  0.1877320045641914  0.5034418934168052  0.1610197112548954
  0.1881986396836962  0.7036971766972384  0.1645312749275862
  0.1890736196133142  0.9035486073712904  0.1729302303229988
  0.3143233919248427  0.1038369420046795  0.1797480784821325
  0.3140477189775789  0.3047155985771385  0.1778690250210078
  0.3110967377563488  0.5039695353112441  0.1749202597745821
  0.3122668593073226  0.7032748188822699  0.1775870084530836
  0.3142056872493517  0.9028198709426203  0.1797025757558528
  0.4392698475373017  0.1039111846332330  0.1805129327934836
  0.4396826685428278  0.3061214071167568  0.1814874830274392
  0.4379890108492187  0.6994680102100069  0.1867471693919719
  0.4394359506894570  0.9018827981394004  0.1816844619894672
  0.5639337234739660  0.1038994899366641  0.1754819262379518
  0.5639763933183094  0.3061810825558593  0.1750438055040964
  0.5660825521192180  0.6987825014938623  0.1753771582448752
  0.5638415194237811  0.9018373383647524  0.1758107982187742
  0.6884922723693037  0.1038299741457344  0.1679050295101058
  0.6887081479158094  0.3047544597103557  0.1625189888523383
  0.6909390109644683  0.5038860712357859  0.1497211751497903
  0.6899256692160186  0.7033128204732508  0.1553602369919326
  0.6885578974169033  0.9028039137445993  0.1658928465043388
  0.8134265323271895  0.1037029013833886  0.1633549632419389
  0.8137009783387220  0.3035623637634238  0.1540680126782500
  0.8146916736773809  0.5034130837590433  0.1397334213760829
  0.8142731027145771  0.7038830602165921  0.1445579653229561
  0.8135442937555166  0.9036586090323213  0.1593496357237630
  0.9387147102856233  0.1037238652107261  0.1639718848106255
  0.9388563572573383  0.3034680746536815  0.1537413792705512
  0.9393394655463388  0.5034951494118595  0.1405284151093146
  0.9391909702940452  0.7041624558147352  0.1446718411770951
  0.9387568742343714  0.9039588315093043  0.1594816914255245
  0.0014029950668947  0.1369852977669667  0.1651509875797371
  0.0015088428536585  0.3367312708898802  0.1537337692496329
  0.0016778139180418  0.5370054982921049  0.1432303661768154
  0.0015187820278688  0.7374709961993883  0.1500832624548110
  0.0013595848685979  0.9371662659561268  0.1633617980276360
  0.1265299412435475  0.1369535467433689  0.1711292554283513
  0.1262899987806037  0.3367432418981141  0.1624689816459836
  0.1258084660420024  0.5368796572376953  0.1539233606266548
  0.1260378008667364  0.7371897190229161  0.1599859079568024
  0.1263944623206932  0.9369806207739596  0.1700518547707497
  0.2518415648585603  0.1371506669508126  0.1773292140695163
  0.2512609877377926  0.3371028222778422  0.1730455795682261
  0.2495907914656437  0.5370315750502608  0.1672021527891932
  0.2507466502965810  0.7367084059082850  0.1724282419032027
  0.2517669938857934  0.9365439230274956  0.1771891356180322
  0.3769482735311488  0.1376255534504814  0.1807219625804534
  0.3767997508469543  0.3388256969979980  0.1809010265397232
  0.3722348087620689  0.5373385141945873  0.1833473884303474
  0.3761258628544022  0.7347747518688360  0.1829893312501347
  0.3770128897045896  0.9359171879540991  0.1814414628331009
  0.5016430021428142  0.1377108010621843  0.1786262793470093
  0.5019775449529613  0.3409431909114397  0.1801118592740196
  0.5021731527995651  0.7314124961667466  0.1825513661031820
  0.5016600940806354  0.9357459413830229  0.1794796280463843
  0.6260542096967722  0.1376310369583277  0.1713813575808566
  0.6263568343050756  0.3389891428074490  0.1680699811160737
  0.6296198550350594  0.5368955987922005  0.1594914168427757
  0.6268502776333542  0.7346991898557371  0.1666368333875939
  0.6259849338238712  0.9359233706661961  0.1713217162872559
  0.7509032669434154  0.1371530508693826  0.1644667218355078
  0.7513206421001951  0.3370782824147254  0.1552591799268780
  0.7526058052556384  0.5370013656466570  0.1416965393945883
  0.7516981610076381  0.7369047673097575  0.1511730215933443
  0.7509204104252345  0.9365955387613774  0.1631978311700183
  0.8762365160661298  0.1369442677217919  0.1622790773110620
  0.8765400850442814  0.3366735908304577  0.1502913743314845
  0.8772186273853385  0.5368831344929328  0.1380323254698713
  0.8767719196340711  0.7373442904440167  0.1459719713592278
  0.8762975767898854  0.9370659105412787  0.1603626526370499
  0.4344332159983205  0.6329698611564490  0.1941747545345046
  0.5698167839696611  0.6333502841779027  0.1748973059424223
  0.4344356233279298  0.5075644330366317  0.1938925919839702
  0.5698342227493665  0.5072808211323088  0.1746160657875985
  0.4375778803970960  0.4784549592840933  0.2950414695940630
  0.4362704567149206  0.6607594425947986  0.2954697611409818
  0.4955715102621966  0.5699694693028609  0.3375440730171151
  0.5062341411082173  0.5701983399012105  0.2255301002826783
 
  0.00000000E+00  0.00000000E+00  0.00000000E+00
  0.00000000E+00  0.00000000E+00  0.00000000E+00
  0.00000000E+00  0.00000000E+00  0.00000000E+00
  0.00000000E+00  0.00000000E+00  0.00000000E+00
  0.00000000E+00  0.00000000E+00  0.00000000E+00
  0.00000000E+00  0.00000000E+00  0.00000000E+00
  0.00000000E+00  0.00000000E+00  0.00000000E+00
  0.00000000E+00  0.00000000E+00  0.00000000E+00
  0.00000000E+00  0.00000000E+00  0.00000000E+00
  0.00000000E+00  0.00000000E+00  0.00000000E+00
  0.00000000E+00  0.00000000E+00  0.00000000E+00
  0.00000000E+00  0.00000000E+00  0.00000000E+00
  0.00000000E+00  0.00000000E+00  0.00000000E+00
  0.00000000E+00  0.00000000E+00  0.00000000E+00
  0.00000000E+00  0.00000000E+00  0.00000000E+00
  0.00000000E+00  0.00000000E+00  0.00000000E+00
  0.00000000E+00  0.00000000E+00  0.00000000E+00
  0.00000000E+00  0.00000000E+00  0.00000000E+00
  0.00000000E+00  0.00000000E+00  0.00000000E+00
  0.00000000E+00  0.00000000E+00  0.00000000E+00
  0.00000000E+00  0.00000000E+00  0.00000000E+00
  0.00000000E+00  0.00000000E+00  0.00000000E+00
  0.00000000E+00  0.00000000E+00  0.00000000E+00
  0.00000000E+00  0.00000000E+00  0.00000000E+00
  0.00000000E+00  0.00000000E+00  0.00000000E+00
  0.00000000E+00  0.00000000E+00  0.00000000E+00
  0.00000000E+00  0.00000000E+00  0.00000000E+00
  0.00000000E+00  0.00000000E+00  0.00000000E+00
  0.00000000E+00  0.00000000E+00  0.00000000E+00
  0.00000000E+00  0.00000000E+00  0.00000000E+00
  0.00000000E+00  0.00000000E+00  0.00000000E+00
  0.00000000E+00  0.00000000E+00  0.00000000E+00
  0.00000000E+00  0.00000000E+00  0.00000000E+00
  0.00000000E+00  0.00000000E+00  0.00000000E+00
  0.00000000E+00  0.00000000E+00  0.00000000E+00
  0.00000000E+00  0.00000000E+00  0.00000000E+00
  0.00000000E+00  0.00000000E+00  0.00000000E+00
  0.00000000E+00  0.00000000E+00  0.00000000E+00
  0.00000000E+00  0.00000000E+00  0.00000000E+00
  0.00000000E+00  0.00000000E+00  0.00000000E+00
  0.00000000E+00  0.00000000E+00  0.00000000E+00
  0.00000000E+00  0.00000000E+00  0.00000000E+00
  0.00000000E+00  0.00000000E+00  0.00000000E+00
  0.00000000E+00  0.00000000E+00  0.00000000E+00
  0.00000000E+00  0.00000000E+00  0.00000000E+00
  0.00000000E+00  0.00000000E+00  0.00000000E+00
  0.00000000E+00  0.00000000E+00  0.00000000E+00
  0.00000000E+00  0.00000000E+00  0.00000000E+00
  0.00000000E+00  0.00000000E+00  0.00000000E+00
  0.00000000E+00  0.00000000E+00  0.00000000E+00
  0.00000000E+00  0.00000000E+00  0.00000000E+00
  0.00000000E+00  0.00000000E+00  0.00000000E+00
  0.00000000E+00  0.00000000E+00  0.00000000E+00
  0.00000000E+00  0.00000000E+00  0.00000000E+00
  0.00000000E+00  0.00000000E+00  0.00000000E+00
  0.00000000E+00  0.00000000E+00  0.00000000E+00
  0.00000000E+00  0.00000000E+00  0.00000000E+00
  0.00000000E+00  0.00000000E+00  0.00000000E+00
  0.00000000E+00  0.00000000E+00  0.00000000E+00
  0.00000000E+00  0.00000000E+00  0.00000000E+00
  0.00000000E+00  0.00000000E+00  0.00000000E+00
  0.00000000E+00  0.00000000E+00  0.00000000E+00
  0.00000000E+00  0.00000000E+00  0.00000000E+00
  0.00000000E+00  0.00000000E+00  0.00000000E+00
  0.00000000E+00  0.00000000E+00  0.00000000E+00
  0.00000000E+00  0.00000000E+00  0.00000000E+00
  0.00000000E+00  0.00000000E+00  0.00000000E+00
  0.00000000E+00  0.00000000E+00  0.00000000E+00
  0.00000000E+00  0.00000000E+00  0.00000000E+00
  0.00000000E+00  0.00000000E+00  0.00000000E+00
  0.00000000E+00  0.00000000E+00  0.00000000E+00
  0.00000000E+00  0.00000000E+00  0.00000000E+00
  0.00000000E+00  0.00000000E+00  0.00000000E+00
  0.00000000E+00  0.00000000E+00  0.00000000E+00
  0.00000000E+00  0.00000000E+00  0.00000000E+00
  0.00000000E+00  0.00000000E+00  0.00000000E+00
  0.00000000E+00  0.00000000E+00  0.00000000E+00
  0.00000000E+00  0.00000000E+00  0.00000000E+00
  0.00000000E+00  0.00000000E+00  0.00000000E+00
  0.00000000E+00  0.00000000E+00  0.00000000E+00
  0.00000000E+00  0.00000000E+00  0.00000000E+00
  0.00000000E+00  0.00000000E+00  0.00000000E+00
  0.00000000E+00  0.00000000E+00  0.00000000E+00
  0.00000000E+00  0.00000000E+00  0.00000000E+00
  0.00000000E+00  0.00000000E+00  0.00000000E+00
  0.00000000E+00  0.00000000E+00  0.00000000E+00
  0.00000000E+00  0.00000000E+00  0.00000000E+00
  0.00000000E+00  0.00000000E+00  0.00000000E+00
  0.00000000E+00  0.00000000E+00  0.00000000E+00
  0.00000000E+00  0.00000000E+00  0.00000000E+00
  0.00000000E+00  0.00000000E+00  0.00000000E+00
  0.00000000E+00  0.00000000E+00  0.00000000E+00
  0.00000000E+00  0.00000000E+00  0.00000000E+00
  0.00000000E+00  0.00000000E+00  0.00000000E+00
  0.00000000E+00  0.00000000E+00  0.00000000E+00
  0.00000000E+00  0.00000000E+00  0.00000000E+00
  0.00000000E+00  0.00000000E+00  0.00000000E+00
  0.00000000E+00  0.00000000E+00  0.00000000E+00
  0.00000000E+00  0.00000000E+00  0.00000000E+00
  0.00000000E+00  0.00000000E+00  0.00000000E+00
  0.00000000E+00  0.00000000E+00  0.00000000E+00
  0.00000000E+00  0.00000000E+00  0.00000000E+00
  0.00000000E+00  0.00000000E+00  0.00000000E+00
  0.00000000E+00  0.00000000E+00  0.00000000E+00
  0.00000000E+00  0.00000000E+00  0.00000000E+00
  0.00000000E+00  0.00000000E+00  0.00000000E+00
  0.00000000E+00  0.00000000E+00  0.00000000E+00
  0.00000000E+00  0.00000000E+00  0.00000000E+00
  0.00000000E+00  0.00000000E+00  0.00000000E+00
  0.00000000E+00  0.00000000E+00  0.00000000E+00
  0.00000000E+00  0.00000000E+00  0.00000000E+00
  0.00000000E+00  0.00000000E+00  0.00000000E+00
  0.00000000E+00  0.00000000E+00  0.00000000E+00
  0.00000000E+00  0.00000000E+00  0.00000000E+00
  0.00000000E+00  0.00000000E+00  0.00000000E+00
  0.00000000E+00  0.00000000E+00  0.00000000E+00
  0.00000000E+00  0.00000000E+00  0.00000000E+00
  0.00000000E+00  0.00000000E+00  0.00000000E+00
  0.00000000E+00  0.00000000E+00  0.00000000E+00
  0.00000000E+00  0.00000000E+00  0.00000000E+00
  0.00000000E+00  0.00000000E+00  0.00000000E+00
  0.00000000E+00  0.00000000E+00  0.00000000E+00
  0.00000000E+00  0.00000000E+00  0.00000000E+00
  0.00000000E+00  0.00000000E+00  0.00000000E+00
  0.00000000E+00  0.00000000E+00  0.00000000E+00
  0.00000000E+00  0.00000000E+00  0.00000000E+00
  0.00000000E+00  0.00000000E+00  0.00000000E+00
  0.00000000E+00  0.00000000E+00  0.00000000E+00
  0.00000000E+00  0.00000000E+00  0.00000000E+00
  0.00000000E+00  0.00000000E+00  0.00000000E+00
  0.00000000E+00  0.00000000E+00  0.00000000E+00
  0.00000000E+00  0.00000000E+00  0.00000000E+00
  0.00000000E+00  0.00000000E+00  0.00000000E+00
  0.00000000E+00  0.00000000E+00  0.00000000E+00
  0.00000000E+00  0.00000000E+00  0.00000000E+00
  0.00000000E+00  0.00000000E+00  0.00000000E+00
  0.00000000E+00  0.00000000E+00  0.00000000E+00
  0.00000000E+00  0.00000000E+00  0.00000000E+00
  0.00000000E+00  0.00000000E+00  0.00000000E+00
  0.00000000E+00  0.00000000E+00  0.00000000E+00
  0.00000000E+00  0.00000000E+00  0.00000000E+00
  0.00000000E+00  0.00000000E+00  0.00000000E+00
  0.00000000E+00  0.00000000E+00  0.00000000E+00
  0.00000000E+00  0.00000000E+00  0.00000000E+00
  0.00000000E+00  0.00000000E+00  0.00000000E+00
  0.00000000E+00  0.00000000E+00  0.00000000E+00
  0.00000000E+00  0.00000000E+00  0.00000000E+00
  0.00000000E+00  0.00000000E+00  0.00000000E+00
  0.00000000E+00  0.00000000E+00  0.00000000E+00
  0.00000000E+00  0.00000000E+00  0.00000000E+00
  0.00000000E+00  0.00000000E+00  0.00000000E+00
  0.00000000E+00  0.00000000E+00  0.00000000E+00
  0.00000000E+00  0.00000000E+00  0.00000000E+00
  0.00000000E+00  0.00000000E+00  0.00000000E+00
  0.00000000E+00  0.00000000E+00  0.00000000E+00
  0.00000000E+00  0.00000000E+00  0.00000000E+00
  0.00000000E+00  0.00000000E+00  0.00000000E+00
  0.00000000E+00  0.00000000E+00  0.00000000E+00
  0.00000000E+00  0.00000000E+00  0.00000000E+00
  0.00000000E+00  0.00000000E+00  0.00000000E+00
  0.00000000E+00  0.00000000E+00  0.00000000E+00
  0.00000000E+00  0.00000000E+00  0.00000000E+00
