# Supplementary material for: Rational Design of Metal-Doped Graphitic Materials for Enhanced Lithium–Sulfur Batteries
Source: ACS Nano. 2025 Oct 14;19(42):37013–26. doi: 10.1021/acsnano.5c10546 (PMC12574205; doi:10.1021/acsnano.5c10546)
Supplement: Supplementary file 2 [file nn5c10546_si_002.zip › CONTCAR_Nb]

Comment                                 
   1.00000000000000     
    19.6479999999999997    0.0000000000000000    0.0000000000000000
     0.0000000000000013   21.2696000000000005    0.0000000000000000
     0.0000000000000012    0.0000000000000012   20.0000000000000000
   C    N    Li   S    Nb
   154     4     2     1     1
Selective dynamics
Direct
  0.0008350337558269  0.0053704652354014  0.1613409845213312   T   T   T
  0.0006533068896033  0.2051559710043520  0.1617702036542212   T   T   T
  0.0006343683082548  0.4048946950123522  0.1517611674326247   T   T   T
  0.0009966388475746  0.6052679826329950  0.1445444779775684   T   T   T
  0.0011042499042588  0.8056162804018143  0.1511162660770040   T   T   T
  0.1260240468886096  0.0052782130673776  0.1653460061214105   T   T   T
  0.1257742616768240  0.2051736119435930  0.1660302918927954   T   T   T
  0.1252670717159674  0.4050101036243348  0.1581324074819719   T   T   T
  0.1253277434567295  0.6052908657206828  0.1514376299732376   T   T   T
  0.1260449557898582  0.8054564127580193  0.1567629943356224   T   T   T
  0.2512388176509717  0.0050224017839966  0.1712942107147271   T   T   T
  0.2510012484685191  0.2055297372744818  0.1726588810341312   T   T   T
  0.2498307877343677  0.4053381984786171  0.1691404297807892   T   T   T
  0.2492259085949797  0.6050767577674065  0.1632793780955808   T   T   T
  0.2510421763468287  0.8049653897602269  0.1658692576938563   T   T   T
  0.3762136382269929  0.0046966028944482  0.1757126658968886   T   T   T
  0.3761626520215273  0.2061308005998441  0.1779999166636799   T   T   T
  0.3749618367687688  0.4068038818493918  0.1803142135247739   T   T   T
  0.3728068311992345  0.6050671717272635  0.1779184937866205   T   T   T
  0.3763666695173455  0.8033608282496374  0.1745806043575300   T   T   T
  0.5008763711714721  0.0047646760874542  0.1759551881092065   T   T   T
  0.5007799654963350  0.2063831487175634  0.1787200450245763   T   T   T
  0.5006699470970446  0.4103104660384318  0.1842336145583516   T   T   T
  0.5011294194486027  0.8019420696790718  0.1777735113211918   T   T   T
  0.6254605842554639  0.0049234214709202  0.1711495665226295   T   T   T
  0.6252393599253026  0.2064000140805788  0.1735693530724376   T   T   T
  0.6256613275864780  0.4076966217477676  0.1727279047882107   T   T   T
  0.6299842054099116  0.6056236167522968  0.1733887729994237   T   T   T
  0.6259851025388201  0.8041206315800267  0.1696665891172557   T   T   T
  0.7503519470492890  0.0053928757180373  0.1646958984416074   T   T   T
  0.7501699102496673  0.2058791165706850  0.1664398230765656   T   T   T
  0.7508405543922976  0.4057316175056656  0.1596707959875303   T   T   T
  0.7524082040242916  0.6053732531437461  0.1535467481932571   T   T   T
  0.7510189239494736  0.8054388455946153  0.1585155499079960   T   T   T
  0.8755918097714854  0.0055084525786597  0.1609450247078996   T   T   T
  0.8754658750160544  0.2053889808353588  0.1617691973624886   T   T   T
  0.8758056748963554  0.4051452610331765  0.1520458654190122   T   T   T
  0.8764707048523377  0.6054422652655305  0.1445856948883204   T   T   T
  0.8760667209278026  0.8057271831380035  0.1513937604190971   T   T   T
  0.0634796443244952  0.0386116568651644  0.1638584082797792   T   T   T
  0.0632952167460701  0.2383982567303065  0.1624450653182379   T   T   T
  0.0630820939317189  0.4382877181442737  0.1524217472921094   T   T   T
  0.0633547719136729  0.6387554350314844  0.1473625864186445   T   T   T
  0.0636734897779618  0.8388326537013242  0.1551391412850549   T   T   T
  0.1886889866837862  0.0385173970401098  0.1690049002516858   T   T   T
  0.1883519414525310  0.2385953612652258  0.1686115351247253   T   T   T
  0.1874356371687611  0.4384837675331497  0.1618448056117288   T   T   T
  0.1875094223429628  0.6387284567254170  0.1568172005218429   T   T   T
  0.1887005832871651  0.8385333917519944  0.1624546892166023   T   T   T
  0.3136842751340865  0.0384131748902377  0.1743711840410995   T   T   T
  0.3133957646060850  0.2392161923399954  0.1756461181623763   T   T   T
  0.3113941477358892  0.4387927886761247  0.1749974759322939   T   T   T
  0.3111736416410267  0.6381275100329944  0.1696531456264125   T   T   T
  0.3138104055772288  0.8374699602449880  0.1711498296197718   T   T   T
  0.4385020220586000  0.0384532141939715  0.1767911347407107   T   T   T
  0.4385223180572879  0.2401595852648484  0.1796795429875999   T   T   T
  0.4363131353595548  0.4419899913910399  0.1866329679075918   T   T   T
  0.4389526653895288  0.8364793221230187  0.1767625867919662   T   T   T
  0.5631725097073854  0.0385705965345053  0.1743908896276025   T   T   T
  0.5629473918945891  0.2403616181132691  0.1770921592945314   T   T   T
  0.5644841769205300  0.4434355939338204  0.1799034506186956   T   T   T
  0.5631777351592930  0.8366907371100183  0.1743349567884280   T   T   T
  0.6878843813843645  0.0387018863879902  0.1684351881204975   T   T   T
  0.6877938079466048  0.2396603084042539  0.1697559511685895   T   T   T
  0.6890394982274088  0.4393819773473311  0.1647175146284425   T   T   T
  0.6908757577061593  0.6385402313862301  0.1622561929030866   T   T   T
  0.6883515985522237  0.8380730591962049  0.1643966188099029   T   T   T
  0.8128667061726205  0.0388372861156867  0.1631711072749553   T   T   T
  0.8128130074270032  0.2388766877562816  0.1627562275984857   T   T   T
  0.8134374006730027  0.4387026727742764  0.1531425503664607   T   T   T
  0.8142616205586179  0.6389924917563832  0.1481554010631498   T   T   T
  0.8133418997781234  0.8389280954894360  0.1555950561697585   T   T   T
  0.9381339729077638  0.0387238373235377  0.1615997928000041   T   T   T
  0.9380091806014690  0.2385020079876057  0.1600515624616818   T   T   T
  0.9382175401583766  0.4383344822537723  0.1490276399218757   T   T   T
  0.9386826362771714  0.6388590959662466  0.1438028960032298   T   T   T
  0.9384476367996797  0.8389745280358269  0.1523329185994768   T   T   T
  0.0633918176470374  0.1052792665252724  0.1647087746845486   T   T   T
  0.0632036761907244  0.3050789438429433  0.1596381797996287   T   T   T
  0.0630515956366793  0.5050544993602486  0.1493942122448146   T   T   T
  0.0635564565894740  0.7055651461709260  0.1488640556780894   T   T   T
  0.0636223537462044  0.9055059870994455  0.1587440555315425   T   T   T
  0.1885996980196509  0.1052071890693753  0.1698175226687582   T   T   T
  0.1881231661166822  0.3051566169867499  0.1668078412628091   T   T   T
  0.1870724577654457  0.5049585966099102  0.1590547412558649   T   T   T
  0.1881125139444819  0.7052248292467382  0.1577541019849704   T   T   T
  0.1887293731698207  0.9051187767106796  0.1650975286153766   T   T   T
  0.3136348569831569  0.1053528381585380  0.1751356602846244   T   T   T
  0.3131926210167464  0.3060237409664026  0.1752786370377635   T   T   T
  0.3102949468193756  0.5054142662011856  0.1734482896517875   T   T   T
  0.3124516165367623  0.7046333910107165  0.1693005769379283   T   T   T
  0.3137686433993565  0.9043860272137962  0.1722710776066876   T   T   T
  0.4384806230681022  0.1054967516521046  0.1775766758579636   T   T   T
  0.4386290133312087  0.3074130411909266  0.1808546620549691   T   T   T
  0.4374256489749868  0.7006508377692597  0.1798413698824888   T   T   T
  0.4387552030238879  0.9037466027675052  0.1762213244209931   T   T   T
  0.5631281404656434  0.1056162335397204  0.1752309880971552   T   T   T
  0.5628084639421473  0.3076496785352276  0.1779323620016342   T   T   T
  0.5658467608815485  0.7021683036588513  0.1799624266421560   T   T   T
  0.5632035448062780  0.9039299295822403  0.1737645214176666   T   T   T
  0.6878007861996593  0.1056315914267429  0.1694358704931176   T   T   T
  0.6877615939772994  0.3065690452759071  0.1687116143398413   T   T   T
  0.6902452239987582  0.5059015972773864  0.1627640899352514   T   T   T
  0.6900474175373503  0.7052248945121349  0.1632732464143842   T   T   T
  0.6881261649160706  0.9048742221247821  0.1657255837824607   T   T   T
  0.8127763863516577  0.1055016799412272  0.1641825784150583   T   T   T
  0.8128680112030082  0.3054397905113362  0.1602216750719450   T   T   T
  0.8139615921144667  0.5051674533151029  0.1499738085813362   T   T   T
  0.8139896512573586  0.7055325627842777  0.1500245533188362   T   T   T
  0.8131035701986420  0.9054789667544085  0.1585725133789779   T   T   T
  0.9380519739460169  0.1053894175881638  0.1624952831518698   T   T   T
  0.9380003836258624  0.3051659052055129  0.1568906696960326   T   T   T
  0.9384196922791972  0.5050897466368909  0.1457015704541931   T   T   T
  0.9386577775985927  0.7056851789263732  0.1455353374915731   T   T   T
  0.9383168012311316  0.9056290187624327  0.1561266745721426   T   T   T
  0.0007302717217499  0.1386165688681444  0.1630486546492378   T   T   T
  0.0006366757711689  0.3383963743062566  0.1556909871274499   T   T   T
  0.0008257383780190  0.5385812504075815  0.1455533297946516   T   T   T
  0.0011310831800060  0.7390758992799675  0.1477008239145192   T   T   T
  0.0009573965513425  0.9388434707945947  0.1585736951114001   T   T   T
  0.1258990524879664  0.1385108219957161  0.1669722816583317   T   T   T
  0.1255143433576222  0.3383434622420225  0.1613898902143447   T   T   T
  0.1251138808912700  0.5384647821776412  0.1524872039951291   T   T   T
  0.1258520899227378  0.7387654073075893  0.1538766815589554   T   T   T
  0.1260835153408948  0.9386140822932774  0.1630137435158190   T   T   T
  0.2511036519751997  0.1386773483410835  0.1728446896851850   T   T   T
  0.2504003608939342  0.3386104349229910  0.1705669393891043   T   T   T
  0.2488191509427438  0.5385664836926836  0.1645537418328828   T   T   T
  0.2506774286044759  0.7382470211429535  0.1640099131399282   T   T   T
  0.2513240596160671  0.9381422466297735  0.1697468626105660   T   T   T
  0.3761276815289563  0.1391418027955353  0.1772616327956271   T   T   T
  0.3757082991812482  0.3400209342236238  0.1789228958512297   T   T   T
  0.3715766767570017  0.5385199258733948  0.1819273370239642   T   T   T
  0.3760568256015944  0.7363622944079893  0.1747433945509016   T   T   T
  0.3763640904759953  0.9376847005871838  0.1751033944157641   T   T   T
  0.5008030099450380  0.1393132089791891  0.1775423615004712   T   T   T
  0.5007406093846711  0.3422602992448063  0.1815137230124861   T   T   T
  0.5012970296661052  0.7338821222970182  0.1808266177462556   T   T   T
  0.5009439301296013  0.9376911669523764  0.1758408128470705   T   T   T
  0.6253572068886299  0.1393780379878748  0.1729477412016607   T   T   T
  0.6253156995184028  0.3407028483634633  0.1733785149520344   T   T   T
  0.6288659910051635  0.5390397308462127  0.1719774665275722   T   T   T
  0.6268722523758257  0.7373580317279220  0.1707771826127598   T   T   T
  0.6254678510202609  0.9379436985956033  0.1703677063725237   T   T   T
  0.7502406879156638  0.1390101193416768  0.1667118277811213   T   T   T
  0.7504963168077268  0.3390416796744873  0.1627231859640830   T   T   T
  0.7520970314705551  0.5388598235990543  0.1544237944562141   T   T   T
  0.7515361116235297  0.7387055604607795  0.1566272818114598   T   T   T
  0.7504619337619403  0.9385758840205511  0.1627909243008929   T   T   T
  0.8754979957150297  0.1387254026806346  0.1628177541603648   T   T   T
  0.8756015614433181  0.3385092685987274  0.1559867275903812   T   T   T
  0.8762972239352749  0.5385677870061940  0.1455739398307330   T   T   T
  0.8762913387258706  0.7390152388538240  0.1480737953859759   T   T   T
  0.8757656764532555  0.9388573389968116  0.1582962377734702   T   T   T
  0.4344860700164475  0.6354530377585306  0.1828024992869643   T   T   T
  0.5698376339592457  0.6370262621283658  0.1883056217438934   T   T   T
  0.4325511978927707  0.5072145768057368  0.1947604927462550   T   T   T
  0.5676886026303976  0.5085764756124078  0.1813937384927087   T   T   T
  0.4137995584703447  0.5144625025726342  0.2980511877549290   T   T   T
  0.5682612329804826  0.6580894332092200  0.2913662553396534   T   T   T
  0.5008312278398463  0.5784189939685049  0.3274574244512749   T   T   T
  0.5020095638011384  0.5723853327143757  0.2160988438238221   T   T   T
 
  0.00000000E+00  0.00000000E+00  0.00000000E+00
  0.00000000E+00  0.00000000E+00  0.00000000E+00
  0.00000000E+00  0.00000000E+00  0.00000000E+00
  0.00000000E+00  0.00000000E+00  0.00000000E+00
  0.00000000E+00  0.00000000E+00  0.00000000E+00
  0.00000000E+00  0.00000000E+00  0.00000000E+00
  0.00000000E+00  0.00000000E+00  0.00000000E+00
  0.00000000E+00  0.00000000E+00  0.00000000E+00
  0.00000000E+00  0.00000000E+00  0.00000000E+00
  0.00000000E+00  0.00000000E+00  0.00000000E+00
  0.00000000E+00  0.00000000E+00  0.00000000E+00
  0.00000000E+00  0.00000000E+00  0.00000000E+00
  0.00000000E+00  0.00000000E+00  0.00000000E+00
  0.00000000E+00  0.00000000E+00  0.00000000E+00
  0.00000000E+00  0.00000000E+00  0.00000000E+00
  0.00000000E+00  0.00000000E+00  0.00000000E+00
  0.00000000E+00  0.00000000E+00  0.00000000E+00
  0.00000000E+00  0.00000000E+00  0.00000000E+00
  0.00000000E+00  0.00000000E+00  0.00000000E+00
  0.00000000E+00  0.00000000E+00  0.00000000E+00
  0.00000000E+00  0.00000000E+00  0.00000000E+00
  0.00000000E+00  0.00000000E+00  0.00000000E+00
  0.00000000E+00  0.00000000E+00  0.00000000E+00
  0.00000000E+00  0.00000000E+00  0.00000000E+00
  0.00000000E+00  0.00000000E+00  0.00000000E+00
  0.00000000E+00  0.00000000E+00  0.00000000E+00
  0.00000000E+00  0.00000000E+00  0.00000000E+00
  0.00000000E+00  0.00000000E+00  0.00000000E+00
  0.00000000E+00  0.00000000E+00  0.00000000E+00
  0.00000000E+00  0.00000000E+00  0.00000000E+00
  0.00000000E+00  0.00000000E+00  0.00000000E+00
  0.00000000E+00  0.00000000E+00  0.00000000E+00
  0.00000000E+00  0.00000000E+00  0.00000000E+00
  0.00000000E+00  0.00000000E+00  0.00000000E+00
  0.00000000E+00  0.00000000E+00  0.00000000E+00
  0.00000000E+00  0.00000000E+00  0.00000000E+00
  0.00000000E+00  0.00000000E+00  0.00000000E+00
  0.00000000E+00  0.00000000E+00  0.00000000E+00
  0.00000000E+00  0.00000000E+00  0.00000000E+00
  0.00000000E+00  0.00000000E+00  0.00000000E+00
  0.00000000E+00  0.00000000E+00  0.00000000E+00
  0.00000000E+00  0.00000000E+00  0.00000000E+00
  0.00000000E+00  0.00000000E+00  0.00000000E+00
  0.00000000E+00  0.00000000E+00  0.00000000E+00
  0.00000000E+00  0.00000000E+00  0.00000000E+00
  0.00000000E+00  0.00000000E+00  0.00000000E+00
  0.00000000E+00  0.00000000E+00  0.00000000E+00
  0.00000000E+00  0.00000000E+00  0.00000000E+00
  0.00000000E+00  0.00000000E+00  0.00000000E+00
  0.00000000E+00  0.00000000E+00  0.00000000E+00
  0.00000000E+00  0.00000000E+00  0.00000000E+00
  0.00000000E+00  0.00000000E+00  0.00000000E+00
  0.00000000E+00  0.00000000E+00  0.00000000E+00
  0.00000000E+00  0.00000000E+00  0.00000000E+00
  0.00000000E+00  0.00000000E+00  0.00000000E+00
  0.00000000E+00  0.00000000E+00  0.00000000E+00
  0.00000000E+00  0.00000000E+00  0.00000000E+00
  0.00000000E+00  0.00000000E+00  0.00000000E+00
  0.00000000E+00  0.00000000E+00  0.00000000E+00
  0.00000000E+00  0.00000000E+00  0.00000000E+00
  0.00000000E+00  0.00000000E+00  0.00000000E+00
  0.00000000E+00  0.00000000E+00  0.00000000E+00
  0.00000000E+00  0.00000000E+00  0.00000000E+00
  0.00000000E+00  0.00000000E+00  0.00000000E+00
  0.00000000E+00  0.00000000E+00  0.00000000E+00
  0.00000000E+00  0.00000000E+00  0.00000000E+00
  0.00000000E+00  0.00000000E+00  0.00000000E+00
  0.00000000E+00  0.00000000E+00  0.00000000E+00
  0.00000000E+00  0.00000000E+00  0.00000000E+00
  0.00000000E+00  0.00000000E+00  0.00000000E+00
  0.00000000E+00  0.00000000E+00  0.00000000E+00
  0.00000000E+00  0.00000000E+00  0.00000000E+00
  0.00000000E+00  0.00000000E+00  0.00000000E+00
  0.00000000E+00  0.00000000E+00  0.00000000E+00
  0.00000000E+00  0.00000000E+00  0.00000000E+00
  0.00000000E+00  0.00000000E+00  0.00000000E+00
  0.00000000E+00  0.00000000E+00  0.00000000E+00
  0.00000000E+00  0.00000000E+00  0.00000000E+00
  0.00000000E+00  0.00000000E+00  0.00000000E+00
  0.00000000E+00  0.00000000E+00  0.00000000E+00
  0.00000000E+00  0.00000000E+00  0.00000000E+00
  0.00000000E+00  0.00000000E+00  0.00000000E+00
  0.00000000E+00  0.00000000E+00  0.00000000E+00
  0.00000000E+00  0.00000000E+00  0.00000000E+00
  0.00000000E+00  0.00000000E+00  0.00000000E+00
  0.00000000E+00  0.00000000E+00  0.00000000E+00
  0.00000000E+00  0.00000000E+00  0.00000000E+00
  0.00000000E+00  0.00000000E+00  0.00000000E+00
  0.00000000E+00  0.00000000E+00  0.00000000E+00
  0.00000000E+00  0.00000000E+00  0.00000000E+00
  0.00000000E+00  0.00000000E+00  0.00000000E+00
  0.00000000E+00  0.00000000E+00  0.00000000E+00
  0.00000000E+00  0.00000000E+00  0.00000000E+00
  0.00000000E+00  0.00000000E+00  0.00000000E+00
  0.00000000E+00  0.00000000E+00  0.00000000E+00
  0.00000000E+00  0.00000000E+00  0.00000000E+00
  0.00000000E+00  0.00000000E+00  0.00000000E+00
  0.00000000E+00  0.00000000E+00  0.00000000E+00
  0.00000000E+00  0.00000000E+00  0.00000000E+00
  0.00000000E+00  0.00000000E+00  0.00000000E+00
  0.00000000E+00  0.00000000E+00  0.00000000E+00
  0.00000000E+00  0.00000000E+00  0.00000000E+00
  0.00000000E+00  0.00000000E+00  0.00000000E+00
  0.00000000E+00  0.00000000E+00  0.00000000E+00
  0.00000000E+00  0.00000000E+00  0.00000000E+00
  0.00000000E+00  0.00000000E+00  0.00000000E+00
  0.00000000E+00  0.00000000E+00  0.00000000E+00
  0.00000000E+00  0.00000000E+00  0.00000000E+00
  0.00000000E+00  0.00000000E+00  0.00000000E+00
  0.00000000E+00  0.00000000E+00  0.00000000E+00
  0.00000000E+00  0.00000000E+00  0.00000000E+00
  0.00000000E+00  0.00000000E+00  0.00000000E+00
  0.00000000E+00  0.00000000E+00  0.00000000E+00
  0.00000000E+00  0.00000000E+00  0.00000000E+00
  0.00000000E+00  0.00000000E+00  0.00000000E+00
  0.00000000E+00  0.00000000E+00  0.00000000E+00
  0.00000000E+00  0.00000000E+00  0.00000000E+00
  0.00000000E+00  0.00000000E+00  0.00000000E+00
  0.00000000E+00  0.00000000E+00  0.00000000E+00
  0.00000000E+00  0.00000000E+00  0.00000000E+00
  0.00000000E+00  0.00000000E+00  0.00000000E+00
  0.00000000E+00  0.00000000E+00  0.00000000E+00
  0.00000000E+00  0.00000000E+00  0.00000000E+00
  0.00000000E+00  0.00000000E+00  0.00000000E+00
  0.00000000E+00  0.00000000E+00  0.00000000E+00
  0.00000000E+00  0.00000000E+00  0.00000000E+00
  0.00000000E+00  0.00000000E+00  0.00000000E+00
  0.00000000E+00  0.00000000E+00  0.00000000E+00
  0.00000000E+00  0.00000000E+00  0.00000000E+00
  0.00000000E+00  0.00000000E+00  0.00000000E+00
  0.00000000E+00  0.00000000E+00  0.00000000E+00
  0.00000000E+00  0.00000000E+00  0.00000000E+00
  0.00000000E+00  0.00000000E+00  0.00000000E+00
  0.00000000E+00  0.00000000E+00  0.00000000E+00
  0.00000000E+00  0.00000000E+00  0.00000000E+00
  0.00000000E+00  0.00000000E+00  0.00000000E+00
  0.00000000E+00  0.00000000E+00  0.00000000E+00
  0.00000000E+00  0.00000000E+00  0.00000000E+00
  0.00000000E+00  0.00000000E+00  0.00000000E+00
  0.00000000E+00  0.00000000E+00  0.00000000E+00
  0.00000000E+00  0.00000000E+00  0.00000000E+00
  0.00000000E+00  0.00000000E+00  0.00000000E+00
  0.00000000E+00  0.00000000E+00  0.00000000E+00
  0.00000000E+00  0.00000000E+00  0.00000000E+00
  0.00000000E+00  0.00000000E+00  0.00000000E+00
  0.00000000E+00  0.00000000E+00  0.00000000E+00
  0.00000000E+00  0.00000000E+00  0.00000000E+00
  0.00000000E+00  0.00000000E+00  0.00000000E+00
  0.00000000E+00  0.00000000E+00  0.00000000E+00
  0.00000000E+00  0.00000000E+00  0.00000000E+00
  0.00000000E+00  0.00000000E+00  0.00000000E+00
  0.00000000E+00  0.00000000E+00  0.00000000E+00
  0.00000000E+00  0.00000000E+00  0.00000000E+00
  0.00000000E+00  0.00000000E+00  0.00000000E+00
  0.00000000E+00  0.00000000E+00  0.00000000E+00
  0.00000000E+00  0.00000000E+00  0.00000000E+00
  0.00000000E+00  0.00000000E+00  0.00000000E+00
  0.00000000E+00  0.00000000E+00  0.00000000E+00
  0.00000000E+00  0.00000000E+00  0.00000000E+00
  0.00000000E+00  0.00000000E+00  0.00000000E+00
  0.00000000E+00  0.00000000E+00  0.00000000E+00
  0.00000000E+00  0.00000000E+00  0.00000000E+00
