# Supplementary material for: Rational Design of Metal-Doped Graphitic Materials for Enhanced Lithium–Sulfur Batteries
Source: ACS Nano. 2025 Oct 14;19(42):37013–26. doi: 10.1021/acsnano.5c10546 (PMC12574205; doi:10.1021/acsnano.5c10546)
Supplement: Supplementary file 2 [file nn5c10546_si_002.zip › CONTCAR_Ni]

Comment                                 
   1.00000000000000     
    19.6479999999999997    0.0000000000000000    0.0000000000000000
     0.0000000000000013   21.2696000000000005    0.0000000000000000
     0.0000000000000012    0.0000000000000012   20.0000000000000000
   C    N    Li   S    Ni
   154     4     2     1     1
Selective dynamics
Direct
  0.0008672337570488  0.0037477386449112  0.1641990500370127   T   T   T
  0.0009027253678795  0.2034573536357343  0.1617814548576533   T   T   T
  0.0009677788884233  0.4032622950505100  0.1549007872947499   T   T   T
  0.0010061610672736  0.6036809893149666  0.1531477900760478   T   T   T
  0.0009002396352500  0.8039497296828131  0.1590045777637243   T   T   T
  0.1261234293891178  0.0037138325878701  0.1695059726403798   T   T   T
  0.1261200718399351  0.2036079985080335  0.1675281087955796   T   T   T
  0.1254876877779267  0.4034732678419886  0.1635706436901856   T   T   T
  0.1249396022450568  0.6036922066176444  0.1634345349431001   T   T   T
  0.1257326144890101  0.8038244906367282  0.1666474597689600   T   T   T
  0.2513996182002529  0.0034304552808919  0.1747854493787955   T   T   T
  0.2514291671138693  0.2040905582639709  0.1736506710844168   T   T   T
  0.2501461942848522  0.4039323162472783  0.1728168080164707   T   T   T
  0.2486032135645146  0.6034844765185738  0.1746278537612724   T   T   T
  0.2507530524929322  0.8033225246781299  0.1742992757012374   T   T   T
  0.3764237820198701  0.0029914670648168  0.1774393173832109   T   T   T
  0.3765361579665623  0.2047076274045452  0.1768900552797277   T   T   T
  0.3756976458411856  0.4060570099345924  0.1775827897545241   T   T   T
  0.3722952540143538  0.6033006700232733  0.1814897601872261   T   T   T
  0.3763152050000187  0.8014954086990400  0.1779883507243269   T   T   T
  0.5009792139799245  0.0029268216988143  0.1755818563048379   T   T   T
  0.5010050728486277  0.2048980285196009  0.1749418423828288   T   T   T
  0.5010256017821959  0.4092034497092740  0.1740419031120908   T   T   T
  0.5009955019651215  0.7996339300849229  0.1752102547176904   T   T   T
  0.6253927688759973  0.0030014301782160  0.1698271742991793   T   T   T
  0.6253081705037715  0.2047750566396473  0.1684789457465783   T   T   T
  0.6258630238449356  0.4063156222163471  0.1634446210667306   T   T   T
  0.6288760033467540  0.6035102390441622  0.1608032778449697   T   T   T
  0.6253649033986761  0.8013538017910093  0.1667201310341824   T   T   T
  0.7502328403104954  0.0034164193710993  0.1640430521500136   T   T   T
  0.7502092637535824  0.2041073577157633  0.1620653017450948   T   T   T
  0.7512371604905894  0.4038873880943044  0.1545331830106420   T   T   T
  0.7525161937897451  0.6035255047359200  0.1512682645941297   T   T   T
  0.7506923666297922  0.8033077400565176  0.1587244406745185   T   T   T
  0.8755423722168061  0.0037304071453406  0.1618934300115669   T   T   T
  0.8755961907955552  0.2036048577795171  0.1595698450385967   T   T   T
  0.8761773515958780  0.4034215566280750  0.1513465907091458   T   T   T
  0.8766988113178584  0.6037306388571011  0.1484629413296403   T   T   T
  0.8758755466252026  0.8038913891938080  0.1556917675828728   T   T   T
  0.0635446977572443  0.0370288122280371  0.1667619291256059   T   T   T
  0.0635448834134138  0.2367916412737330  0.1634726799519655   T   T   T
  0.0632485184271019  0.4367749574724726  0.1582070262293200   T   T   T
  0.0630540818546592  0.6372089122086919  0.1583413192406127   T   T   T
  0.0633957103993623  0.8372225125928168  0.1634834995352819   T   T   T
  0.1888447042926344  0.0369951508328086  0.1723095802191708   T   T   T
  0.1886940310305363  0.2371168015958176  0.1702730877945200   T   T   T
  0.1875253001777608  0.4370253228824339  0.1684184047788762   T   T   T
  0.1868930701675424  0.6371902316844995  0.1694625041068463   T   T   T
  0.1883930184972087  0.8369839025705161  0.1711279931578744   T   T   T
  0.3139623246864929  0.0368348842412161  0.1765020886453925   T   T   T
  0.3138770413246945  0.2379398521053560  0.1756316098904165   T   T   T
  0.3119822012688758  0.4376050876987208  0.1765816991680893   T   T   T
  0.3107545629370989  0.6366252702923276  0.1786005549661027   T   T   T
  0.3137599425904867  0.8358010329854935  0.1767609194170134   T   T   T
  0.4387242144479586  0.0367941395579408  0.1770836485833698   T   T   T
  0.4388852513983608  0.2388510741005661  0.1765051906342237   T   T   T
  0.4374947457617751  0.4421243601142990  0.1776728710416293   T   T   T
  0.4390617672496049  0.8344930137723878  0.1774133200894923   T   T   T
  0.5632022565945718  0.0368091243555355  0.1730208750922984   T   T   T
  0.5630666221251417  0.2389255854628800  0.1716127204992333   T   T   T
  0.5643909584737017  0.4426748349366179  0.1680855321370487   T   T   T
  0.5628804441518298  0.8344520942274798  0.1718009282659736   T   T   T
  0.6877496205333244  0.0368487831252224  0.1667621772946362   T   T   T
  0.6877927967643629  0.2380265140634847  0.1641259000577264   T   T   T
  0.6892804893613373  0.4376528278247420  0.1572993225879245   T   T   T
  0.6903567948282827  0.6367038191025074  0.1561090105510772   T   T   T
  0.6877541774757319  0.8357180268497402  0.1634591918621524   T   T   T
  0.8128037897357672  0.0370058075417248  0.1626095941258896   T   T   T
  0.8129649681459412  0.2371123803483570  0.1591030709222920   T   T   T
  0.8139069247205910  0.4369635623768744  0.1508091767843922   T   T   T
  0.8144306551366611  0.6372347690922240  0.1496454719156901   T   T   T
  0.8131200357204378  0.8370264854746878  0.1578297465557625   T   T   T
  0.9381721086974864  0.0370491893410190  0.1627703064482233   T   T   T
  0.9382565545347106  0.2367924288564751  0.1589467450484392   T   T   T
  0.9386548506598373  0.4367497638494982  0.1512650010950622   T   T   T
  0.9388337391743917  0.6372564154833569  0.1505267755374931   T   T   T
  0.9383072177001779  0.8372724308648714  0.1579692130351518   T   T   T
  0.0635578541246176  0.1036553268750069  0.1663712765222627   T   T   T
  0.0634612203175919  0.3034381953117347  0.1614931690833359   T   T   T
  0.0630859215573381  0.5034847116053243  0.1574378344134644   T   T   T
  0.0632012116211556  0.7039054627335517  0.1597776348600348   T   T   T
  0.0634739827445898  0.9038729395540628  0.1651509408449385   T   T   T
  0.1888554989451450  0.1036883287395227  0.1719493270385115   T   T   T
  0.1884627707948141  0.3036799665170591  0.1693115857374110   T   T   T
  0.1869327974025126  0.5034627883504612  0.1686266800197629   T   T   T
  0.1874679078217909  0.7036286548996884  0.1698926579211388   T   T   T
  0.1886238797107538  0.9035522521800914  0.1718148161130060   T   T   T
  0.3139719713441025  0.1038232177959486  0.1762635362431269   T   T   T
  0.3138005901518852  0.3048527265612435  0.1754537231728150   T   T   T
  0.3107738809183829  0.5039918594298527  0.1779709038032280   T   T   T
  0.3119533521770563  0.7030225312302250  0.1777103939983249   T   T   T
  0.3138374983811403  0.9027157320819583  0.1766883361138127   T   T   T
  0.4387340715182830  0.1038730581342051  0.1769340393555368   T   T   T
  0.4390858486281672  0.3061550801258477  0.1763928591029895   T   T   T
  0.4374890355539591  0.6985302261852411  0.1785572853706370   T   T   T
  0.4388540940779251  0.9018118045397117  0.1772825801874447   T   T   T
  0.5632130575312928  0.1038910269291264  0.1728403447408837   T   T   T
  0.5628991130426044  0.3062223803752318  0.1707003903495732   T   T   T
  0.5643938342078485  0.6979916343708084  0.1689710373628017   T   T   T
  0.5630538529373865  0.9017565676763297  0.1725213233361060   T   T   T
  0.6877499431854162  0.1038481255852872  0.1665057246380002   T   T   T
  0.6877622539928367  0.3049656300767083  0.1621282494932714   T   T   T
  0.6903371364007995  0.5040106167365082  0.1554709500103471   T   T   T
  0.6892963711703715  0.7030392793784941  0.1583977540419497   T   T   T
  0.6877923736230969  0.9026634839937557  0.1652698280187224   T   T   T
  0.8128104799514944  0.1037022412161122  0.1623452748603498   T   T   T
  0.8131285332932663  0.3036477958522426  0.1564183083371020   T   T   T
  0.8144144060921832  0.5034753380823034  0.1490361308748476   T   T   T
  0.8139240054574941  0.7037320186963072  0.1519262726828430   T   T   T
  0.8129581623607436  0.9035716509667537  0.1602931383457999   T   T   T
  0.9381801937471437  0.1036605049419137  0.1624491725747035   T   T   T
  0.9383416280910026  0.3033927278631907  0.1562657435509678   T   T   T
  0.9388377614506851  0.5034617180287171  0.1498338527219616   T   T   T
  0.9386480366942536  0.7039439805573338  0.1525630992239044   T   T   T
  0.9382098376866423  0.9038819081315168  0.1603695077763305   T   T   T
  0.0008936274377049  0.1369380632494952  0.1634699243392959   T   T   T
  0.0009486877567610  0.3367085640909337  0.1571046276906287   T   T   T
  0.0010182080071317  0.5370328954080534  0.1527244073845324   T   T   T
  0.0009297946239570  0.7374116191764344  0.1565989433950676   T   T   T
  0.0008478689981217  0.9372144983817705  0.1631307003187104   T   T   T
  0.1261606576424157  0.1369624656218349  0.1687231046468582   T   T   T
  0.1258049004488555  0.3368308536889160  0.1646557830544353   T   T   T
  0.1249583315343870  0.5369838022283417  0.1629716968751183   T   T   T
  0.1254183738389187  0.7371864534413106  0.1653573731152918   T   T   T
  0.1260530293763793  0.9370637938987514  0.1689671079169273   T   T   T
  0.2514274933243499  0.1372291805875676  0.1742039573018417   T   T   T
  0.2508092806679798  0.3373218539660243  0.1726763346636133   T   T   T
  0.2486152926831693  0.5371453666011163  0.1742549944124789   T   T   T
  0.2500993705620260  0.7367044940131038  0.1743145076741968   T   T   T
  0.2513882432399157  0.9365643761746938  0.1747571747492316   T   T   T
  0.3764366944545898  0.1376674176298494  0.1770726371621762   T   T   T
  0.3763421986825719  0.3391479229420895  0.1768145575009683   T   T   T
  0.3723085756549054  0.5373020475997521  0.1812018745768853   T   T   T
  0.3756763376906207  0.7345762306449473  0.1786908086244665   T   T   T
  0.3765078774484110  0.9359472976568810  0.1775933732055677   T   T   T
  0.5009900165900234  0.1377500927402693  0.1752744274223090   T   T   T
  0.5010167598717956  0.3410230001749213  0.1741727915003892   T   T   T
  0.5010183414656524  0.7314584625088401  0.1750222181471202   T   T   T
  0.5009747000595297  0.9357704728487448  0.1755935771437862   T   T   T
  0.6254030269774944  0.1377032652411359  0.1693818848378257   T   T   T
  0.6253666031583620  0.3393234704418262  0.1654751623820090   T   T   T
  0.6288694985204870  0.5371800817334602  0.1605154160002016   T   T   T
  0.6258835671017167  0.7343558715883134  0.1646018279584567   T   T   T
  0.6252976684836753  0.9359280951185553  0.1693482581902757   T   T   T
  0.7502336637887268  0.1372698730451845  0.1635079150369876   T   T   T
  0.7506955325977387  0.3373640956601349  0.1573018869488223   T   T   T
  0.7525086719687977  0.5371979236075930  0.1509459819094161   T   T   T
  0.7512603869235051  0.7367934893380905  0.1558277817521159   T   T   T
  0.7502029914989876  0.9365736080807849  0.1630425480423483   T   T   T
  0.8755529236345012  0.1369697947076887  0.1613253478003784   T   T   T
  0.8758914163592664  0.3367770001061885  0.1541523457972573   T   T   T
  0.8766940216425141  0.5369795507211990  0.1481322535169980   T   T   T
  0.8761796191880507  0.7372640896444125  0.1527140411426942   T   T   T
  0.8755698618252765  0.9370829212236913  0.1606263340105585   T   T   T
  0.4348139403364613  0.6333628858165028  0.1818401560240801   T   T   T
  0.5672561240741985  0.6333134975843464  0.1673304212213651   T   T   T
  0.4348180013565539  0.5072607162739047  0.1812918677623827   T   T   T
  0.5672518173025409  0.5073611148427375  0.1668336526216621   T   T   T
  0.4769385918016269  0.4964395589672037  0.2865180882431559   T   T   T
  0.4766049509436314  0.6428240489819501  0.2872238570313144   T   T   T
  0.5180707969973071  0.5694373214090973  0.3500298329363432   T   T   T
  0.5014273980323836  0.5703175252734383  0.1758083356559865   T   T   T
 
  0.00000000E+00  0.00000000E+00  0.00000000E+00
  0.00000000E+00  0.00000000E+00  0.00000000E+00
  0.00000000E+00  0.00000000E+00  0.00000000E+00
  0.00000000E+00  0.00000000E+00  0.00000000E+00
  0.00000000E+00  0.00000000E+00  0.00000000E+00
  0.00000000E+00  0.00000000E+00  0.00000000E+00
  0.00000000E+00  0.00000000E+00  0.00000000E+00
  0.00000000E+00  0.00000000E+00  0.00000000E+00
  0.00000000E+00  0.00000000E+00  0.00000000E+00
  0.00000000E+00  0.00000000E+00  0.00000000E+00
  0.00000000E+00  0.00000000E+00  0.00000000E+00
  0.00000000E+00  0.00000000E+00  0.00000000E+00
  0.00000000E+00  0.00000000E+00  0.00000000E+00
  0.00000000E+00  0.00000000E+00  0.00000000E+00
  0.00000000E+00  0.00000000E+00  0.00000000E+00
  0.00000000E+00  0.00000000E+00  0.00000000E+00
  0.00000000E+00  0.00000000E+00  0.00000000E+00
  0.00000000E+00  0.00000000E+00  0.00000000E+00
  0.00000000E+00  0.00000000E+00  0.00000000E+00
  0.00000000E+00  0.00000000E+00  0.00000000E+00
  0.00000000E+00  0.00000000E+00  0.00000000E+00
  0.00000000E+00  0.00000000E+00  0.00000000E+00
  0.00000000E+00  0.00000000E+00  0.00000000E+00
  0.00000000E+00  0.00000000E+00  0.00000000E+00
  0.00000000E+00  0.00000000E+00  0.00000000E+00
  0.00000000E+00  0.00000000E+00  0.00000000E+00
  0.00000000E+00  0.00000000E+00  0.00000000E+00
  0.00000000E+00  0.00000000E+00  0.00000000E+00
  0.00000000E+00  0.00000000E+00  0.00000000E+00
  0.00000000E+00  0.00000000E+00  0.00000000E+00
  0.00000000E+00  0.00000000E+00  0.00000000E+00
  0.00000000E+00  0.00000000E+00  0.00000000E+00
  0.00000000E+00  0.00000000E+00  0.00000000E+00
  0.00000000E+00  0.00000000E+00  0.00000000E+00
  0.00000000E+00  0.00000000E+00  0.00000000E+00
  0.00000000E+00  0.00000000E+00  0.00000000E+00
  0.00000000E+00  0.00000000E+00  0.00000000E+00
  0.00000000E+00  0.00000000E+00  0.00000000E+00
  0.00000000E+00  0.00000000E+00  0.00000000E+00
  0.00000000E+00  0.00000000E+00  0.00000000E+00
  0.00000000E+00  0.00000000E+00  0.00000000E+00
  0.00000000E+00  0.00000000E+00  0.00000000E+00
  0.00000000E+00  0.00000000E+00  0.00000000E+00
  0.00000000E+00  0.00000000E+00  0.00000000E+00
  0.00000000E+00  0.00000000E+00  0.00000000E+00
  0.00000000E+00  0.00000000E+00  0.00000000E+00
  0.00000000E+00  0.00000000E+00  0.00000000E+00
  0.00000000E+00  0.00000000E+00  0.00000000E+00
  0.00000000E+00  0.00000000E+00  0.00000000E+00
  0.00000000E+00  0.00000000E+00  0.00000000E+00
  0.00000000E+00  0.00000000E+00  0.00000000E+00
  0.00000000E+00  0.00000000E+00  0.00000000E+00
  0.00000000E+00  0.00000000E+00  0.00000000E+00
  0.00000000E+00  0.00000000E+00  0.00000000E+00
  0.00000000E+00  0.00000000E+00  0.00000000E+00
  0.00000000E+00  0.00000000E+00  0.00000000E+00
  0.00000000E+00  0.00000000E+00  0.00000000E+00
  0.00000000E+00  0.00000000E+00  0.00000000E+00
  0.00000000E+00  0.00000000E+00  0.00000000E+00
  0.00000000E+00  0.00000000E+00  0.00000000E+00
  0.00000000E+00  0.00000000E+00  0.00000000E+00
  0.00000000E+00  0.00000000E+00  0.00000000E+00
  0.00000000E+00  0.00000000E+00  0.00000000E+00
  0.00000000E+00  0.00000000E+00  0.00000000E+00
  0.00000000E+00  0.00000000E+00  0.00000000E+00
  0.00000000E+00  0.00000000E+00  0.00000000E+00
  0.00000000E+00  0.00000000E+00  0.00000000E+00
  0.00000000E+00  0.00000000E+00  0.00000000E+00
  0.00000000E+00  0.00000000E+00  0.00000000E+00
  0.00000000E+00  0.00000000E+00  0.00000000E+00
  0.00000000E+00  0.00000000E+00  0.00000000E+00
  0.00000000E+00  0.00000000E+00  0.00000000E+00
  0.00000000E+00  0.00000000E+00  0.00000000E+00
  0.00000000E+00  0.00000000E+00  0.00000000E+00
  0.00000000E+00  0.00000000E+00  0.00000000E+00
  0.00000000E+00  0.00000000E+00  0.00000000E+00
  0.00000000E+00  0.00000000E+00  0.00000000E+00
  0.00000000E+00  0.00000000E+00  0.00000000E+00
  0.00000000E+00  0.00000000E+00  0.00000000E+00
  0.00000000E+00  0.00000000E+00  0.00000000E+00
  0.00000000E+00  0.00000000E+00  0.00000000E+00
  0.00000000E+00  0.00000000E+00  0.00000000E+00
  0.00000000E+00  0.00000000E+00  0.00000000E+00
  0.00000000E+00  0.00000000E+00  0.00000000E+00
  0.00000000E+00  0.00000000E+00  0.00000000E+00
  0.00000000E+00  0.00000000E+00  0.00000000E+00
  0.00000000E+00  0.00000000E+00  0.00000000E+00
  0.00000000E+00  0.00000000E+00  0.00000000E+00
  0.00000000E+00  0.00000000E+00  0.00000000E+00
  0.00000000E+00  0.00000000E+00  0.00000000E+00
  0.00000000E+00  0.00000000E+00  0.00000000E+00
  0.00000000E+00  0.00000000E+00  0.00000000E+00
  0.00000000E+00  0.00000000E+00  0.00000000E+00
  0.00000000E+00  0.00000000E+00  0.00000000E+00
  0.00000000E+00  0.00000000E+00  0.00000000E+00
  0.00000000E+00  0.00000000E+00  0.00000000E+00
  0.00000000E+00  0.00000000E+00  0.00000000E+00
  0.00000000E+00  0.00000000E+00  0.00000000E+00
  0.00000000E+00  0.00000000E+00  0.00000000E+00
  0.00000000E+00  0.00000000E+00  0.00000000E+00
  0.00000000E+00  0.00000000E+00  0.00000000E+00
  0.00000000E+00  0.00000000E+00  0.00000000E+00
  0.00000000E+00  0.00000000E+00  0.00000000E+00
  0.00000000E+00  0.00000000E+00  0.00000000E+00
  0.00000000E+00  0.00000000E+00  0.00000000E+00
  0.00000000E+00  0.00000000E+00  0.00000000E+00
  0.00000000E+00  0.00000000E+00  0.00000000E+00
  0.00000000E+00  0.00000000E+00  0.00000000E+00
  0.00000000E+00  0.00000000E+00  0.00000000E+00
  0.00000000E+00  0.00000000E+00  0.00000000E+00
  0.00000000E+00  0.00000000E+00  0.00000000E+00
  0.00000000E+00  0.00000000E+00  0.00000000E+00
  0.00000000E+00  0.00000000E+00  0.00000000E+00
  0.00000000E+00  0.00000000E+00  0.00000000E+00
  0.00000000E+00  0.00000000E+00  0.00000000E+00
  0.00000000E+00  0.00000000E+00  0.00000000E+00
  0.00000000E+00  0.00000000E+00  0.00000000E+00
  0.00000000E+00  0.00000000E+00  0.00000000E+00
  0.00000000E+00  0.00000000E+00  0.00000000E+00
  0.00000000E+00  0.00000000E+00  0.00000000E+00
  0.00000000E+00  0.00000000E+00  0.00000000E+00
  0.00000000E+00  0.00000000E+00  0.00000000E+00
  0.00000000E+00  0.00000000E+00  0.00000000E+00
  0.00000000E+00  0.00000000E+00  0.00000000E+00
  0.00000000E+00  0.00000000E+00  0.00000000E+00
  0.00000000E+00  0.00000000E+00  0.00000000E+00
  0.00000000E+00  0.00000000E+00  0.00000000E+00
  0.00000000E+00  0.00000000E+00  0.00000000E+00
  0.00000000E+00  0.00000000E+00  0.00000000E+00
  0.00000000E+00  0.00000000E+00  0.00000000E+00
  0.00000000E+00  0.00000000E+00  0.00000000E+00
  0.00000000E+00  0.00000000E+00  0.00000000E+00
  0.00000000E+00  0.00000000E+00  0.00000000E+00
  0.00000000E+00  0.00000000E+00  0.00000000E+00
  0.00000000E+00  0.00000000E+00  0.00000000E+00
  0.00000000E+00  0.00000000E+00  0.00000000E+00
  0.00000000E+00  0.00000000E+00  0.00000000E+00
  0.00000000E+00  0.00000000E+00  0.00000000E+00
  0.00000000E+00  0.00000000E+00  0.00000000E+00
  0.00000000E+00  0.00000000E+00  0.00000000E+00
  0.00000000E+00  0.00000000E+00  0.00000000E+00
  0.00000000E+00  0.00000000E+00  0.00000000E+00
  0.00000000E+00  0.00000000E+00  0.00000000E+00
  0.00000000E+00  0.00000000E+00  0.00000000E+00
  0.00000000E+00  0.00000000E+00  0.00000000E+00
  0.00000000E+00  0.00000000E+00  0.00000000E+00
  0.00000000E+00  0.00000000E+00  0.00000000E+00
  0.00000000E+00  0.00000000E+00  0.00000000E+00
  0.00000000E+00  0.00000000E+00  0.00000000E+00
  0.00000000E+00  0.00000000E+00  0.00000000E+00
  0.00000000E+00  0.00000000E+00  0.00000000E+00
  0.00000000E+00  0.00000000E+00  0.00000000E+00
  0.00000000E+00  0.00000000E+00  0.00000000E+00
  0.00000000E+00  0.00000000E+00  0.00000000E+00
  0.00000000E+00  0.00000000E+00  0.00000000E+00
  0.00000000E+00  0.00000000E+00  0.00000000E+00
  0.00000000E+00  0.00000000E+00  0.00000000E+00
  0.00000000E+00  0.00000000E+00  0.00000000E+00
  0.00000000E+00  0.00000000E+00  0.00000000E+00
  0.00000000E+00  0.00000000E+00  0.00000000E+00
  0.00000000E+00  0.00000000E+00  0.00000000E+00
  0.00000000E+00  0.00000000E+00  0.00000000E+00
