# Supplementary material for: Rational Design of Metal-Doped Graphitic Materials for Enhanced Lithium–Sulfur Batteries
Source: ACS Nano. 2025 Oct 14;19(42):37013–26. doi: 10.1021/acsnano.5c10546 (PMC12574205; doi:10.1021/acsnano.5c10546)
Supplement: Supplementary file 2 [file nn5c10546_si_002.zip › CONTCAR_Pd]

Comment                                 
   1.00000000000000     
    19.6479999999999997    0.0000000000000000    0.0000000000000000
     0.0000000000000013   21.2696000000000005    0.0000000000000000
     0.0000000000000012    0.0000000000000012   20.0000000000000000
   C    N    Li   S    Pd
   154     4     2     1     1
Selective dynamics
Direct
  0.0007131931635761  0.0054941669709121  0.1606631083759380   T   T   T
  0.0007794601291041  0.2051394026073361  0.1608821303341336   T   T   T
  0.0008373956262736  0.4047825266446571  0.1495372454261030   T   T   T
  0.0008845894664832  0.6053762139354364  0.1419426374104992   T   T   T
  0.0008140927404852  0.8058577555534279  0.1494704166536941   T   T   T
  0.1259227186544897  0.0054497062895728  0.1648521789389590   T   T   T
  0.1259156679242682  0.2052507628889121  0.1652245402040335   T   T   T
  0.1253173828704524  0.4050279846570692  0.1564966579279124   T   T   T
  0.1247705803277695  0.6054303321456909  0.1503343505785406   T   T   T
  0.1256662250916339  0.8057456654643916  0.1557250304883730   T   T   T
  0.2511027612916619  0.0052093665114064  0.1711441096106241   T   T   T
  0.2510787295748694  0.2056711075319939  0.1722153594453780   T   T   T
  0.2496231731615656  0.4054719978418270  0.1686707805426691   T   T   T
  0.2477100520259366  0.6053471930605111  0.1652177748968954   T   T   T
  0.2504487529444639  0.8052898941425718  0.1658394044648913   T   T   T
  0.3760968013576476  0.0047961686820476  0.1761089393503070   T   T   T
  0.3761911064940132  0.2063311179071794  0.1780156668966727   T   T   T
  0.3746421629818557  0.4070719935113487  0.1799900357815936   T   T   T
  0.3701900937726610  0.6057002366798331  0.1809625268962021   T   T   T
  0.3757068487795491  0.8037252988276212  0.1748901709482462   T   T   T
  0.5007653511413220  0.0047723718161038  0.1767248195832211   T   T   T
  0.5007994149479824  0.2065338169795150  0.1789478568271320   T   T   T
  0.5007856938122133  0.4107505284780693  0.1831891011572283   T   T   T
  0.5008158631326145  0.8016935569678377  0.1773987524917498   T   T   T
  0.6253471495253667  0.0048681923783066  0.1723744056736774   T   T   T
  0.6253173416569818  0.2064253351446254  0.1741198892869332   T   T   T
  0.6267782084589030  0.4072643932184914  0.1735867561234491   T   T   T
  0.6315584989336595  0.6054314829208343  0.1741356800000217   T   T   T
  0.6257607358075563  0.8039316084903655  0.1698521796353685   T   T   T
  0.7502360072959300  0.0053236060669913  0.1656280907238464   T   T   T
  0.7503269567544897  0.2057416958899902  0.1668761103791611   T   T   T
  0.7516926344745926  0.4053879443978577  0.1604070226758242   T   T   T
  0.7533800901067639  0.6052314797544450  0.1549321466225878   T   T   T
  0.7508495112120803  0.8053922858774892  0.1585779115683145   T   T   T
  0.8754541311517160  0.0055196009405659  0.1608762438471091   T   T   T
  0.8755773676482062  0.2052828425318640  0.1615548233655244   T   T   T
  0.8761877441034719  0.4049341246828833  0.1510251000898722   T   T   T
  0.8767017836456392  0.6054012113852378  0.1434376853927605   T   T   T
  0.8757971988415990  0.8058095199838382  0.1504174694876626   T   T   T
  0.0633452676246531  0.0387552841778553  0.1633107430672645   T   T   T
  0.0633853878425013  0.2384571022181263  0.1613083109122665   T   T   T
  0.0631209436515702  0.4383364919013774  0.1501687294682994   T   T   T
  0.0629528432721135  0.6390261757089072  0.1452807750873890   T   T   T
  0.0632942739601052  0.8391340267434906  0.1537600832480546   T   T   T
  0.1885613297833693  0.0387123929368734  0.1686793300070489   T   T   T
  0.1884173355906052  0.2387155432662303  0.1678595287959037   T   T   T
  0.1872395308901667  0.4386053084744479  0.1610172831484741   T   T   T
  0.1864782875888006  0.6390565858713332  0.1571707657720925   T   T   T
  0.1881708499650225  0.8389097302976631  0.1618606742167781   T   T   T
  0.3136265995318306  0.0385790227715701  0.1745026844671622   T   T   T
  0.3134607186363852  0.2394257116446925  0.1754256025723414   T   T   T
  0.3111430323920127  0.4390895310699500  0.1749982458509739   T   T   T
  0.3092352716391281  0.6387458164466070  0.1726821545158101   T   T   T
  0.3133106485947790  0.8378473148087149  0.1712395691161634   T   T   T
  0.4384381231862264  0.0385726557253152  0.1773804770901688   T   T   T
  0.4385903104039682  0.2404443875683756  0.1796844407387550   T   T   T
  0.4361619011862972  0.4426755302208540  0.1850103126065967   T   T   T
  0.4386881479211781  0.8365202937486834  0.1768336361643838   T   T   T
  0.5630595849242824  0.0386171268666157  0.1754338513918945   T   T   T
  0.5629820756769908  0.2405510047724636  0.1773587578740669   T   T   T
  0.5654927147629922  0.4433159436942413  0.1799885078262924   T   T   T
  0.5628572138661123  0.8365651956561889  0.1744129549951820   T   T   T
  0.6877433742743554  0.0386759139943623  0.1696620030270258   T   T   T
  0.6879558770680292  0.2395438203938857  0.1702070944191623   T   T   T
  0.6900358062908714  0.4390701123241574  0.1662822279099200   T   T   T
  0.6919157030707193  0.6386059389604427  0.1635413164990945   T   T   T
  0.6880805149461031  0.8379881044748581  0.1648905725621246   T   T   T
  0.8127861430386624  0.0388085868000612  0.1636785369970961   T   T   T
  0.8130155128449879  0.2387429601529820  0.1628045850119888   T   T   T
  0.8140785962194964  0.4385099211916413  0.1532114642016497   T   T   T
  0.8147274679639258  0.6390364548791507  0.1481218660746195   T   T   T
  0.8131571996631403  0.8389953579691154  0.1553619832035705   T   T   T
  0.9380441612725692  0.0387824614130107  0.1612435974778241   T   T   T
  0.9381572924332436  0.2384691457665261  0.1592342083307605   T   T   T
  0.9385179229325609  0.4382694719553906  0.1470534737889936   T   T   T
  0.9386934034834755  0.6390384207875477  0.1416285037962405   T   T   T
  0.9381960813541920  0.8391643786631029  0.1510479179841352   T   T   T
  0.0633923554016003  0.1053495281421181  0.1641715644018864   T   T   T
  0.0633254540705995  0.3050322274977285  0.1580217653443728   T   T   T
  0.0629448717917067  0.5050314411498300  0.1469859430132520   T   T   T
  0.0631350205053285  0.7057740440291465  0.1470177531938998   T   T   T
  0.0633679542490847  0.9056850447678494  0.1576308909843997   T   T   T
  0.1885882573371238  0.1053618849609860  0.1694180839116218   T   T   T
  0.1881768896235970  0.3052606311374846  0.1658828393493472   T   T   T
  0.1864763511961500  0.5051070923530618  0.1588110147507848   T   T   T
  0.1872768972955280  0.7055743162989110  0.1578339076907236   T   T   T
  0.1884108774478490  0.9054117390897684  0.1645520351070599   T   T   T
  0.3136558483903251  0.1055213998075690  0.1751726588694184   T   T   T
  0.3132637551590431  0.3062547808601226  0.1750977949848463   T   T   T
  0.3091676626346806  0.5056536421943617  0.1747816327007137   T   T   T
  0.3112698172566168  0.7051445801042011  0.1711461378394931   T   T   T
  0.3134749119086618  0.9046751188262890  0.1722638211607853   T   T   T
  0.4384616690775877  0.1055848989168716  0.1780472267010265   T   T   T
  0.4387134228194983  0.3076956041924213  0.1806692854668793   T   T   T
  0.4361285292722202  0.7010483628936763  0.1804466715398932   T   T   T
  0.4385681765261368  0.9037120398740575  0.1765434496319350   T   T   T
  0.5630761021122115  0.1056345656342926  0.1761215905542262   T   T   T
  0.5628775474365225  0.3077690066088763  0.1780216310845540   T   T   T
  0.5654974532219020  0.7016732424538585  0.1781513220858955   T   T   T
  0.5629595431785975  0.9037949736286988  0.1743524817595838   T   T   T
  0.6877609775794997  0.1056137228423337  0.1704939237664102   T   T   T
  0.6881119282967375  0.3063765746313869  0.1691802319532980   T   T   T
  0.6919740820660960  0.5055046571311442  0.1652534463763068   T   T   T
  0.6900474238918911  0.7051751444691544  0.1634408433694465   T   T   T
  0.6879122504225044  0.9048010710311040  0.1666018297169112   T   T   T
  0.8127982573952356  0.1054431979135976  0.1646548107040133   T   T   T
  0.8132681021109215  0.3052350264220040  0.1600919858659096   T   T   T
  0.8148105315959042  0.5050025464158419  0.1502463800418211   T   T   T
  0.8140190082810427  0.7055945442388704  0.1496149852160456   T   T   T
  0.8129241994671966  0.9055078914064043  0.1586625357811005   T   T   T
  0.9380782036097364  0.1053725126358837  0.1622269597146308   T   T   T
  0.9382816502509708  0.3050140221289537  0.1556535147379485   T   T   T
  0.9387309301588176  0.5049660763492336  0.1435446738883750   T   T   T
  0.9385033057316017  0.7058035863649276  0.1435724124534811   T   T   T
  0.9381004773823463  0.9057258215702655  0.1551689926105472   T   T   T
  0.0007496726965965  0.1386373326723989  0.1624778491292910   T   T   T
  0.0008211629957830  0.3383073464624482  0.1538886250768856   T   T   T
  0.0008728126020693  0.5386383730056177  0.1428546512738078   T   T   T
  0.0008269815659184  0.7393363251888823  0.1456845303295372   T   T   T
  0.0007223465566989  0.9390158395360894  0.1575497179959117   T   T   T
  0.1259398867007413  0.1386379103875956  0.1664157310974884   T   T   T
  0.1256300238251979  0.3384154275283920  0.1598960974375900   T   T   T
  0.1247634397701827  0.5386505107702348  0.1511549119359400   T   T   T
  0.1253271211988285  0.7391264940439738  0.1528472651037455   T   T   T
  0.1258653415561254  0.9388637236523641  0.1623076782417485   T   T   T
  0.2511073134234933  0.1388720631192634  0.1725380869415003   T   T   T
  0.2504055980589733  0.3388580302220419  0.1699990535053240   T   T   T
  0.2476750526638746  0.5389503910830645  0.1659924217187769   T   T   T
  0.2496306092086056  0.7387523513850019  0.1646820731061110   T   T   T
  0.2510481318263560  0.9384311912375249  0.1695280932247722   T   T   T
  0.3761113164330884  0.1393316194846061  0.1774537971080564   T   T   T
  0.3756730852049308  0.3403312037319021  0.1788572268876851   T   T   T
  0.3698151243546922  0.5389452303293507  0.1830384843432133   T   T   T
  0.3746884694004518  0.7370325212683522  0.1758274655469694   T   T   T
  0.3761562641395287  0.9378122841055350  0.1754059613111033   T   T   T
  0.5007793962387679  0.1394494192413905  0.1780701823318481   T   T   T
  0.5008222315329602  0.3426260046846038  0.1811557379213375   T   T   T
  0.5008918758125467  0.7336178781655076  0.1796763420397364   T   T   T
  0.5007777687607619  0.9377025683027453  0.1764116752648219   T   T   T
  0.6253699006390230  0.1394257777112796  0.1738630844886595   T   T   T
  0.6257873521647883  0.3405324087122115  0.1738351885056232   T   T   T
  0.6311948283919997  0.5386676761668425  0.1741223087019209   T   T   T
  0.6267909181329844  0.7372184842503064  0.1703904554502408   T   T   T
  0.6252919937096110  0.9378876760700100  0.1713879175564886   T   T   T
  0.7502679692287342  0.1389612067366974  0.1674065032218205   T   T   T
  0.7509404154608006  0.3388769635728967  0.1630759011940554   T   T   T
  0.7533856333716284  0.5388112588525771  0.1560885172446124   T   T   T
  0.7515535666211071  0.7387727798874755  0.1565757305463223   T   T   T
  0.7502719929956372  0.9385482688842436  0.1635488566710794   T   T   T
  0.8754922957742853  0.1386920574576845  0.1628497623094681   T   T   T
  0.8758680879288755  0.3383740745453356  0.1551449509027273   T   T   T
  0.8767090040722825  0.5385816448510660  0.1444853581663458   T   T   T
  0.8761046777822568  0.7391791665732974  0.1468600785422912   T   T   T
  0.8754958264033001  0.9389403777336142  0.1579497199007155   T   T   T
  0.4309959324769074  0.6372956491426077  0.1838994849102795   T   T   T
  0.5711570661832610  0.6373547377856241  0.1843701351027276   T   T   T
  0.4306931927172120  0.5070768086746114  0.1913206153674134   T   T   T
  0.5706649618010990  0.5071703848655877  0.1812488176776967   T   T   T
  0.4481274246486499  0.5216729207897688  0.3033679050336621   T   T   T
  0.5515795485584274  0.6334753508494892  0.2983459798213715   T   T   T
  0.4972366304734968  0.5826557081558411  0.3745177507584671   T   T   T
  0.5010026479354432  0.5722299584134949  0.1886223417110648   T   T   T
 
  0.00000000E+00  0.00000000E+00  0.00000000E+00
  0.00000000E+00  0.00000000E+00  0.00000000E+00
  0.00000000E+00  0.00000000E+00  0.00000000E+00
  0.00000000E+00  0.00000000E+00  0.00000000E+00
  0.00000000E+00  0.00000000E+00  0.00000000E+00
  0.00000000E+00  0.00000000E+00  0.00000000E+00
  0.00000000E+00  0.00000000E+00  0.00000000E+00
  0.00000000E+00  0.00000000E+00  0.00000000E+00
  0.00000000E+00  0.00000000E+00  0.00000000E+00
  0.00000000E+00  0.00000000E+00  0.00000000E+00
  0.00000000E+00  0.00000000E+00  0.00000000E+00
  0.00000000E+00  0.00000000E+00  0.00000000E+00
  0.00000000E+00  0.00000000E+00  0.00000000E+00
  0.00000000E+00  0.00000000E+00  0.00000000E+00
  0.00000000E+00  0.00000000E+00  0.00000000E+00
  0.00000000E+00  0.00000000E+00  0.00000000E+00
  0.00000000E+00  0.00000000E+00  0.00000000E+00
  0.00000000E+00  0.00000000E+00  0.00000000E+00
  0.00000000E+00  0.00000000E+00  0.00000000E+00
  0.00000000E+00  0.00000000E+00  0.00000000E+00
  0.00000000E+00  0.00000000E+00  0.00000000E+00
  0.00000000E+00  0.00000000E+00  0.00000000E+00
  0.00000000E+00  0.00000000E+00  0.00000000E+00
  0.00000000E+00  0.00000000E+00  0.00000000E+00
  0.00000000E+00  0.00000000E+00  0.00000000E+00
  0.00000000E+00  0.00000000E+00  0.00000000E+00
  0.00000000E+00  0.00000000E+00  0.00000000E+00
  0.00000000E+00  0.00000000E+00  0.00000000E+00
  0.00000000E+00  0.00000000E+00  0.00000000E+00
  0.00000000E+00  0.00000000E+00  0.00000000E+00
  0.00000000E+00  0.00000000E+00  0.00000000E+00
  0.00000000E+00  0.00000000E+00  0.00000000E+00
  0.00000000E+00  0.00000000E+00  0.00000000E+00
  0.00000000E+00  0.00000000E+00  0.00000000E+00
  0.00000000E+00  0.00000000E+00  0.00000000E+00
  0.00000000E+00  0.00000000E+00  0.00000000E+00
  0.00000000E+00  0.00000000E+00  0.00000000E+00
  0.00000000E+00  0.00000000E+00  0.00000000E+00
  0.00000000E+00  0.00000000E+00  0.00000000E+00
  0.00000000E+00  0.00000000E+00  0.00000000E+00
  0.00000000E+00  0.00000000E+00  0.00000000E+00
  0.00000000E+00  0.00000000E+00  0.00000000E+00
  0.00000000E+00  0.00000000E+00  0.00000000E+00
  0.00000000E+00  0.00000000E+00  0.00000000E+00
  0.00000000E+00  0.00000000E+00  0.00000000E+00
  0.00000000E+00  0.00000000E+00  0.00000000E+00
  0.00000000E+00  0.00000000E+00  0.00000000E+00
  0.00000000E+00  0.00000000E+00  0.00000000E+00
  0.00000000E+00  0.00000000E+00  0.00000000E+00
  0.00000000E+00  0.00000000E+00  0.00000000E+00
  0.00000000E+00  0.00000000E+00  0.00000000E+00
  0.00000000E+00  0.00000000E+00  0.00000000E+00
  0.00000000E+00  0.00000000E+00  0.00000000E+00
  0.00000000E+00  0.00000000E+00  0.00000000E+00
  0.00000000E+00  0.00000000E+00  0.00000000E+00
  0.00000000E+00  0.00000000E+00  0.00000000E+00
  0.00000000E+00  0.00000000E+00  0.00000000E+00
  0.00000000E+00  0.00000000E+00  0.00000000E+00
  0.00000000E+00  0.00000000E+00  0.00000000E+00
  0.00000000E+00  0.00000000E+00  0.00000000E+00
  0.00000000E+00  0.00000000E+00  0.00000000E+00
  0.00000000E+00  0.00000000E+00  0.00000000E+00
  0.00000000E+00  0.00000000E+00  0.00000000E+00
  0.00000000E+00  0.00000000E+00  0.00000000E+00
  0.00000000E+00  0.00000000E+00  0.00000000E+00
  0.00000000E+00  0.00000000E+00  0.00000000E+00
  0.00000000E+00  0.00000000E+00  0.00000000E+00
  0.00000000E+00  0.00000000E+00  0.00000000E+00
  0.00000000E+00  0.00000000E+00  0.00000000E+00
  0.00000000E+00  0.00000000E+00  0.00000000E+00
  0.00000000E+00  0.00000000E+00  0.00000000E+00
  0.00000000E+00  0.00000000E+00  0.00000000E+00
  0.00000000E+00  0.00000000E+00  0.00000000E+00
  0.00000000E+00  0.00000000E+00  0.00000000E+00
  0.00000000E+00  0.00000000E+00  0.00000000E+00
  0.00000000E+00  0.00000000E+00  0.00000000E+00
  0.00000000E+00  0.00000000E+00  0.00000000E+00
  0.00000000E+00  0.00000000E+00  0.00000000E+00
  0.00000000E+00  0.00000000E+00  0.00000000E+00
  0.00000000E+00  0.00000000E+00  0.00000000E+00
  0.00000000E+00  0.00000000E+00  0.00000000E+00
  0.00000000E+00  0.00000000E+00  0.00000000E+00
  0.00000000E+00  0.00000000E+00  0.00000000E+00
  0.00000000E+00  0.00000000E+00  0.00000000E+00
  0.00000000E+00  0.00000000E+00  0.00000000E+00
  0.00000000E+00  0.00000000E+00  0.00000000E+00
  0.00000000E+00  0.00000000E+00  0.00000000E+00
  0.00000000E+00  0.00000000E+00  0.00000000E+00
  0.00000000E+00  0.00000000E+00  0.00000000E+00
  0.00000000E+00  0.00000000E+00  0.00000000E+00
  0.00000000E+00  0.00000000E+00  0.00000000E+00
  0.00000000E+00  0.00000000E+00  0.00000000E+00
  0.00000000E+00  0.00000000E+00  0.00000000E+00
  0.00000000E+00  0.00000000E+00  0.00000000E+00
  0.00000000E+00  0.00000000E+00  0.00000000E+00
  0.00000000E+00  0.00000000E+00  0.00000000E+00
  0.00000000E+00  0.00000000E+00  0.00000000E+00
  0.00000000E+00  0.00000000E+00  0.00000000E+00
  0.00000000E+00  0.00000000E+00  0.00000000E+00
  0.00000000E+00  0.00000000E+00  0.00000000E+00
  0.00000000E+00  0.00000000E+00  0.00000000E+00
  0.00000000E+00  0.00000000E+00  0.00000000E+00
  0.00000000E+00  0.00000000E+00  0.00000000E+00
  0.00000000E+00  0.00000000E+00  0.00000000E+00
  0.00000000E+00  0.00000000E+00  0.00000000E+00
  0.00000000E+00  0.00000000E+00  0.00000000E+00
  0.00000000E+00  0.00000000E+00  0.00000000E+00
  0.00000000E+00  0.00000000E+00  0.00000000E+00
  0.00000000E+00  0.00000000E+00  0.00000000E+00
  0.00000000E+00  0.00000000E+00  0.00000000E+00
  0.00000000E+00  0.00000000E+00  0.00000000E+00
  0.00000000E+00  0.00000000E+00  0.00000000E+00
  0.00000000E+00  0.00000000E+00  0.00000000E+00
  0.00000000E+00  0.00000000E+00  0.00000000E+00
  0.00000000E+00  0.00000000E+00  0.00000000E+00
  0.00000000E+00  0.00000000E+00  0.00000000E+00
  0.00000000E+00  0.00000000E+00  0.00000000E+00
  0.00000000E+00  0.00000000E+00  0.00000000E+00
  0.00000000E+00  0.00000000E+00  0.00000000E+00
  0.00000000E+00  0.00000000E+00  0.00000000E+00
  0.00000000E+00  0.00000000E+00  0.00000000E+00
  0.00000000E+00  0.00000000E+00  0.00000000E+00
  0.00000000E+00  0.00000000E+00  0.00000000E+00
  0.00000000E+00  0.00000000E+00  0.00000000E+00
  0.00000000E+00  0.00000000E+00  0.00000000E+00
  0.00000000E+00  0.00000000E+00  0.00000000E+00
  0.00000000E+00  0.00000000E+00  0.00000000E+00
  0.00000000E+00  0.00000000E+00  0.00000000E+00
  0.00000000E+00  0.00000000E+00  0.00000000E+00
  0.00000000E+00  0.00000000E+00  0.00000000E+00
  0.00000000E+00  0.00000000E+00  0.00000000E+00
  0.00000000E+00  0.00000000E+00  0.00000000E+00
  0.00000000E+00  0.00000000E+00  0.00000000E+00
  0.00000000E+00  0.00000000E+00  0.00000000E+00
  0.00000000E+00  0.00000000E+00  0.00000000E+00
  0.00000000E+00  0.00000000E+00  0.00000000E+00
  0.00000000E+00  0.00000000E+00  0.00000000E+00
  0.00000000E+00  0.00000000E+00  0.00000000E+00
  0.00000000E+00  0.00000000E+00  0.00000000E+00
  0.00000000E+00  0.00000000E+00  0.00000000E+00
  0.00000000E+00  0.00000000E+00  0.00000000E+00
  0.00000000E+00  0.00000000E+00  0.00000000E+00
  0.00000000E+00  0.00000000E+00  0.00000000E+00
  0.00000000E+00  0.00000000E+00  0.00000000E+00
  0.00000000E+00  0.00000000E+00  0.00000000E+00
  0.00000000E+00  0.00000000E+00  0.00000000E+00
  0.00000000E+00  0.00000000E+00  0.00000000E+00
  0.00000000E+00  0.00000000E+00  0.00000000E+00
  0.00000000E+00  0.00000000E+00  0.00000000E+00
  0.00000000E+00  0.00000000E+00  0.00000000E+00
  0.00000000E+00  0.00000000E+00  0.00000000E+00
  0.00000000E+00  0.00000000E+00  0.00000000E+00
  0.00000000E+00  0.00000000E+00  0.00000000E+00
  0.00000000E+00  0.00000000E+00  0.00000000E+00
  0.00000000E+00  0.00000000E+00  0.00000000E+00
  0.00000000E+00  0.00000000E+00  0.00000000E+00
  0.00000000E+00  0.00000000E+00  0.00000000E+00
  0.00000000E+00  0.00000000E+00  0.00000000E+00
  0.00000000E+00  0.00000000E+00  0.00000000E+00
  0.00000000E+00  0.00000000E+00  0.00000000E+00
  0.00000000E+00  0.00000000E+00  0.00000000E+00
  0.00000000E+00  0.00000000E+00  0.00000000E+00
