# Supplementary material for: Rational Design of Metal-Doped Graphitic Materials for Enhanced Lithium–Sulfur Batteries
Source: ACS Nano. 2025 Oct 14;19(42):37013–26. doi: 10.1021/acsnano.5c10546 (PMC12574205; doi:10.1021/acsnano.5c10546)
Supplement: Supplementary file 2 [file nn5c10546_si_002.zip › CONTCAR_Rh]

Comment                                 
   1.00000000000000     
    19.6479999999999997    0.0000000000000000    0.0000000000000000
     0.0000000000000013   21.2696000000000005    0.0000000000000000
     0.0000000000000012    0.0000000000000012   20.0000000000000000
   C    N    Li   S    Rh
   154     4     2     1     1
Selective dynamics
Direct
  0.0007522773359028  0.0038118318271307  0.1634079839382191   T   T   T
  0.0008165633907500  0.2033896391828682  0.1602434240334516   T   T   T
  0.0009640506861785  0.4031341312218055  0.1515096082804573   T   T   T
  0.0010713270594774  0.6037194189022194  0.1487538808527916   T   T   T
  0.0008179225084030  0.8040899901232932  0.1568042841714793   T   T   T
  0.1258778158027542  0.0037887078853912  0.1692217432270806   T   T   T
  0.1258498964619086  0.2035205255081695  0.1667476567145221   T   T   T
  0.1251611575255780  0.4033374584488147  0.1620398831360688   T   T   T
  0.1244828999511764  0.6037670245787685  0.1620895220360737   T   T   T
  0.1254221806840177  0.8040301391526120  0.1653634700100569   T   T   T
  0.2511316065250552  0.0035816860651745  0.1749708911249821   T   T   T
  0.2510798658500892  0.2038965480663509  0.1738220397984716   T   T   T
  0.2493871909391756  0.4036373929016193  0.1747324649329733   T   T   T
  0.2472586714814693  0.6036134770056295  0.1787464310331338   T   T   T
  0.2502127402275111  0.8036784360375981  0.1752090840412543   T   T   T
  0.3762222163731860  0.0030616153204588  0.1778742780168995   T   T   T
  0.3763097133905135  0.2045748037734018  0.1777584207148673   T   T   T
  0.3745101150916866  0.4051464662210021  0.1830451970383360   T   T   T
  0.3700085829054844  0.6037117105287313  0.1913640264680615   T   T   T
  0.3756216038771809  0.8021548266701500  0.1812955932676148   T   T   T
  0.5008754592527787  0.0029686655756167  0.1759031940406336   T   T   T
  0.5009172612052727  0.2047968928855352  0.1758658627864432   T   T   T
  0.5012262424560658  0.4091641835089291  0.1808868274338176   T   T   T
  0.5010353368436867  0.7997916323318205  0.1795096675432275   T   T   T
  0.6253495113477138  0.0030728976816272  0.1696871573333250   T   T   T
  0.6252988793768904  0.2046623680791018  0.1683401084461868   T   T   T
  0.6266207350622985  0.4055350813312038  0.1645724688265232   T   T   T
  0.6307233328380647  0.6038557415801050  0.1621260501054896   T   T   T
  0.6257561695132167  0.8019592132394913  0.1675440952251772   T   T   T
  0.7502576293324515  0.0035616718176142  0.1637316026106673   T   T   T
  0.7503024225195782  0.2039443498435459  0.1609646285558702   T   T   T
  0.7515696703419346  0.4035641898439771  0.1515105636964994   T   T   T
  0.7532028556094029  0.6036850462349842  0.1470937052516745   T   T   T
  0.7509080669359949  0.8037000527009086  0.1570143575172415   T   T   T
  0.8755530990893270  0.0038134893505358  0.1612024175046954   T   T   T
  0.8756644901454507  0.2034964098276461  0.1578519580033046   T   T   T
  0.8763934579835356  0.4032087514058489  0.1472003072484159   T   T   T
  0.8770737160979839  0.6038109575069202  0.1430750513298207   T   T   T
  0.8759948570043359  0.8040996555408753  0.1533001535926657   T   T   T
  0.0634080431113558  0.0370445974016205  0.1662156438724112   T   T   T
  0.0634301654894136  0.2366658244177940  0.1620522206117124   T   T   T
  0.0631778564820983  0.4366251378678233  0.1553595910194655   T   T   T
  0.0629597336054427  0.6372685109620618  0.1552397141748089   T   T   T
  0.0632303563986538  0.8373481856270142  0.1619180977546865   T   T   T
  0.1885778063942419  0.0370189531735376  0.1722630129733155   T   T   T
  0.1883974243059761  0.2369155022389798  0.1698978597493401   T   T   T
  0.1869646525628299  0.4368347523189891  0.1688107582971021   T   T   T
  0.1860695344917598  0.6373011169607498  0.1704014393685472   T   T   T
  0.1879808476105624  0.8371929420852806  0.1707807514999997   T   T   T
  0.3137059434643292  0.0368568247733196  0.1767154129477724   T   T   T
  0.3134831450492258  0.2375983075069058  0.1764514838437600   T   T   T
  0.3108907728567636  0.4371380446225970  0.1813624242266658   T   T   T
  0.3088243693858000  0.6369292098665065  0.1850544537339065   T   T   T
  0.3131097646670276  0.8362377001760097  0.1784512837015896   T   T   T
  0.4385584373961357  0.0367761256545862  0.1772955504204729   T   T   T
  0.4387175413064218  0.2386754924063948  0.1781300030049436   T   T   T
  0.4360558456334817  0.4408214481317608  0.1858313096464302   T   T   T
  0.4388000950956852  0.8346612391415624  0.1807195290173879   T   T   T
  0.5631393264505021  0.0367898433438958  0.1729051111512359   T   T   T
  0.5630598098747509  0.2387336962721326  0.1725300030320053   T   T   T
  0.5658150987742316  0.4414757347863684  0.1731320789068547   T   T   T
  0.5630444278627963  0.8345915043982964  0.1739955553283551   T   T   T
  0.6877601921010636  0.0368796746843666  0.1664896042201620   T   T   T
  0.6879207592353911  0.2377223377797129  0.1633916868691428   T   T   T
  0.6898342740186291  0.4372125290471383  0.1557723712843319   T   T   T
  0.6916153764972658  0.6370246322238503  0.1540693539990744   T   T   T
  0.6880882761841355  0.8361366086141684  0.1629118998112310   T   T   T
  0.8128033605679754  0.0370340841003528  0.1620701803786350   T   T   T
  0.8130028894024067  0.2368981865283126  0.1572855691855128   T   T   T
  0.8141292598008034  0.4367077791066685  0.1464865690784685   T   T   T
  0.8148877553688796  0.6374135149950882  0.1448353708293991   T   T   T
  0.8132525809827635  0.8372520910923137  0.1560956189614277   T   T   T
  0.9380974087488901  0.0370591166778380  0.1619068164426881   T   T   T
  0.9382299526110499  0.2366476480615278  0.1569484031290052   T   T   T
  0.9387563247422598  0.4365565122913827  0.1468942953562649   T   T   T
  0.9389950307751289  0.6373308043648009  0.1457113895379081   T   T   T
  0.9382847514673380  0.8373877883505509  0.1560855770793480   T   T   T
  0.0634252988489275  0.1036630603419027  0.1656917604261957   T   T   T
  0.0633335374412655  0.3033228607083822  0.1595912018958904   T   T   T
  0.0630130418384622  0.5034299899704351  0.1543434834131568   T   T   T
  0.0631030611160748  0.7040562608922206  0.1569922796236966   T   T   T
  0.0633341813679112  0.9040073754064729  0.1641562531596412   T   T   T
  0.1885935531452758  0.1036589808093852  0.1718565975250554   T   T   T
  0.1880848992946616  0.3034650971926676  0.1688541671929235   T   T   T
  0.1861212679937498  0.5033510453094153  0.1696234152905357   T   T   T
  0.1868751511300149  0.7038267842260995  0.1702499727027427   T   T   T
  0.1882986104595918  0.9037425190047923  0.1715994322607947   T   T   T
  0.3137191219264087  0.1037900975964344  0.1764345743721749   T   T   T
  0.3131744258403687  0.3044078618273071  0.1770867365825989   T   T   T
  0.3088562324765883  0.5036642273431033  0.1845150788744309   T   T   T
  0.3108310108410860  0.7034797188051826  0.1823461064083927   T   T   T
  0.3134269214901845  0.9030522042629334  0.1776615948480529   T   T   T
  0.4385658417633067  0.1038585541175056  0.1770741032987128   T   T   T
  0.4388395251715235  0.3059696495575996  0.1796661468711087   T   T   T
  0.4360335399002847  0.6998195309562086  0.1865183641316699   T   T   T
  0.4386941772177296  0.9019636100071905  0.1791124393709552   T   T   T
  0.5631490468732180  0.1038776068497655  0.1726457571476935   T   T   T
  0.5630610279515094  0.3060631888361213  0.1727810844832960   T   T   T
  0.5657981723740212  0.6991870144544329  0.1738890834046962   T   T   T
  0.5630634816382665  0.9019254930570012  0.1736419818628158   T   T   T
  0.6877591317770771  0.1038206169968695  0.1661064532111424   T   T   T
  0.6880728430447638  0.3045324114427640  0.1611693894526602   T   T   T
  0.6915789689679838  0.5036762344459401  0.1534148274639801   T   T   T
  0.6898686819857297  0.7034708250415288  0.1569699175445247   T   T   T
  0.6879332082853558  0.9029575932141621  0.1649655522989587   T   T   T
  0.8128090158068634  0.1036857391837779  0.1615616252283318   T   T   T
  0.8132519742834419  0.3034055239408722  0.1538379570237220   T   T   T
  0.8148660747064800  0.5033077294406004  0.1439541670053365   T   T   T
  0.8141549464816015  0.7039803765021636  0.1481054581379728   T   T   T
  0.8129995590726822  0.9037719722176071  0.1593639917875914   T   T   T
  0.9381153373391617  0.1036600916323652  0.1613454280049343   T   T   T
  0.9383463168672854  0.3032753111058628  0.1536391966895372   T   T   T
  0.9390134193164312  0.5033905768167641  0.1448010727759648   T   T   T
  0.9387264172667680  0.7041374598983514  0.1486069512894625   T   T   T
  0.9381641098573225  0.9040210417474799  0.1592086946775220   T   T   T
  0.0007886511933975  0.1368903433055081  0.1623305666065754   T   T   T
  0.0009018688713278  0.3365744849834110  0.1544360389048245   T   T   T
  0.0010884076109843  0.5369898668995007  0.1483028725604807   T   T   T
  0.0008977309755819  0.7375495169533975  0.1534857755277083   T   T   T
  0.0007407745906644  0.9372919155898290  0.1621736136459422   T   T   T
  0.1259226090450132  0.1369002458710512  0.1682570427503366   T   T   T
  0.1255363795572756  0.3366316707399697  0.1632355874637870   T   T   T
  0.1245099764286693  0.5369193116842261  0.1616409013683928   T   T   T
  0.1250551421409431  0.7373346327459882  0.1638767360271347   T   T   T
  0.1257606486020024  0.9371566782920220  0.1684496750733709   T   T   T
  0.2511648509866289  0.1370736735505193  0.1742997846722116   T   T   T
  0.2502958872075463  0.3369781212166678  0.1735860812437806   T   T   T
  0.2472777199187862  0.5369903898010682  0.1784087783371807   T   T   T
  0.2493042078187431  0.7370079520137240  0.1761547452372908   T   T   T
  0.2510127975260190  0.9367520115135067  0.1750680207470352   T   T   T
  0.3762412999360528  0.1375790769137525  0.1773745917278352   T   T   T
  0.3756731873582180  0.3384863609406829  0.1801832164770164   T   T   T
  0.3700226864992234  0.5368566755488829  0.1911458978510772   T   T   T
  0.3744598979142092  0.7354790982134191  0.1839703247166668   T   T   T
  0.3762813066195265  0.9360647521077362  0.1786771145794767   T   T   T
  0.5008813840540453  0.1376778765661180  0.1754448314817019   T   T   T
  0.5010683870011617  0.3408484856124769  0.1784745870939557   T   T   T
  0.5012001392145827  0.7314791634081134  0.1816736357562386   T   T   T
  0.5009019689747922  0.9358435159738067  0.1767089014077803   T   T   T
  0.6253447340546213  0.1376168896266457  0.1690568860990163   T   T   T
  0.6257493956895804  0.3387076667484984  0.1661399219450705   T   T   T
  0.6307256487824163  0.5368351906267470  0.1618706161950639   T   T   T
  0.6266365757803286  0.7351333035143981  0.1657076912033489   T   T   T
  0.6252975426319548  0.9360283823264628  0.1694928846401456   T   T   T
  0.7502490545331498  0.1371354468700399  0.1628316208679272   T   T   T
  0.7508846877719879  0.3369607446395008  0.1550057643296533   T   T   T
  0.7531864269362668  0.5370311641827351  0.1466898409854300   T   T   T
  0.7516145383420065  0.7371168452205928  0.1532059084937296   T   T   T
  0.7503039321436807  0.9367378915058930  0.1625722689304289   T   T   T
  0.8755710706464350  0.1368968502311688  0.1601219602181795   T   T   T
  0.8760194352085398  0.3365586813612831  0.1509634906419382   T   T   T
  0.8770698593931848  0.5369218122447105  0.1426225007597296   T   T   T
  0.8763847291719162  0.7374807541441721  0.1491989616112095   T   T   T
  0.8756268716228747  0.9371928909176910  0.1597845049784981   T   T   T
  0.4313902609192482  0.6349294733746996  0.1921760650725720   T   T   T
  0.5707153666210103  0.6346284205658440  0.1728592543551844   T   T   T
  0.4314080278045889  0.5056634042820547  0.1917856171007454   T   T   T
  0.5707161367267785  0.5060369693310938  0.1724616313288004   T   T   T
  0.4807498658944829  0.4781896875227840  0.2867874300408370   T   T   T
  0.4794164205511018  0.6610646325281645  0.2877411125467518   T   T   T
  0.5279310458900928  0.5698653772695134  0.3105398589255250   T   T   T
  0.5030349184077512  0.5703047600751693  0.1936025387726655   T   T   T
 
  0.00000000E+00  0.00000000E+00  0.00000000E+00
  0.00000000E+00  0.00000000E+00  0.00000000E+00
  0.00000000E+00  0.00000000E+00  0.00000000E+00
  0.00000000E+00  0.00000000E+00  0.00000000E+00
  0.00000000E+00  0.00000000E+00  0.00000000E+00
  0.00000000E+00  0.00000000E+00  0.00000000E+00
  0.00000000E+00  0.00000000E+00  0.00000000E+00
  0.00000000E+00  0.00000000E+00  0.00000000E+00
  0.00000000E+00  0.00000000E+00  0.00000000E+00
  0.00000000E+00  0.00000000E+00  0.00000000E+00
  0.00000000E+00  0.00000000E+00  0.00000000E+00
  0.00000000E+00  0.00000000E+00  0.00000000E+00
  0.00000000E+00  0.00000000E+00  0.00000000E+00
  0.00000000E+00  0.00000000E+00  0.00000000E+00
  0.00000000E+00  0.00000000E+00  0.00000000E+00
  0.00000000E+00  0.00000000E+00  0.00000000E+00
  0.00000000E+00  0.00000000E+00  0.00000000E+00
  0.00000000E+00  0.00000000E+00  0.00000000E+00
  0.00000000E+00  0.00000000E+00  0.00000000E+00
  0.00000000E+00  0.00000000E+00  0.00000000E+00
  0.00000000E+00  0.00000000E+00  0.00000000E+00
  0.00000000E+00  0.00000000E+00  0.00000000E+00
  0.00000000E+00  0.00000000E+00  0.00000000E+00
  0.00000000E+00  0.00000000E+00  0.00000000E+00
  0.00000000E+00  0.00000000E+00  0.00000000E+00
  0.00000000E+00  0.00000000E+00  0.00000000E+00
  0.00000000E+00  0.00000000E+00  0.00000000E+00
  0.00000000E+00  0.00000000E+00  0.00000000E+00
  0.00000000E+00  0.00000000E+00  0.00000000E+00
  0.00000000E+00  0.00000000E+00  0.00000000E+00
  0.00000000E+00  0.00000000E+00  0.00000000E+00
  0.00000000E+00  0.00000000E+00  0.00000000E+00
  0.00000000E+00  0.00000000E+00  0.00000000E+00
  0.00000000E+00  0.00000000E+00  0.00000000E+00
  0.00000000E+00  0.00000000E+00  0.00000000E+00
  0.00000000E+00  0.00000000E+00  0.00000000E+00
  0.00000000E+00  0.00000000E+00  0.00000000E+00
  0.00000000E+00  0.00000000E+00  0.00000000E+00
  0.00000000E+00  0.00000000E+00  0.00000000E+00
  0.00000000E+00  0.00000000E+00  0.00000000E+00
  0.00000000E+00  0.00000000E+00  0.00000000E+00
  0.00000000E+00  0.00000000E+00  0.00000000E+00
  0.00000000E+00  0.00000000E+00  0.00000000E+00
  0.00000000E+00  0.00000000E+00  0.00000000E+00
  0.00000000E+00  0.00000000E+00  0.00000000E+00
  0.00000000E+00  0.00000000E+00  0.00000000E+00
  0.00000000E+00  0.00000000E+00  0.00000000E+00
  0.00000000E+00  0.00000000E+00  0.00000000E+00
  0.00000000E+00  0.00000000E+00  0.00000000E+00
  0.00000000E+00  0.00000000E+00  0.00000000E+00
  0.00000000E+00  0.00000000E+00  0.00000000E+00
  0.00000000E+00  0.00000000E+00  0.00000000E+00
  0.00000000E+00  0.00000000E+00  0.00000000E+00
  0.00000000E+00  0.00000000E+00  0.00000000E+00
  0.00000000E+00  0.00000000E+00  0.00000000E+00
  0.00000000E+00  0.00000000E+00  0.00000000E+00
  0.00000000E+00  0.00000000E+00  0.00000000E+00
  0.00000000E+00  0.00000000E+00  0.00000000E+00
  0.00000000E+00  0.00000000E+00  0.00000000E+00
  0.00000000E+00  0.00000000E+00  0.00000000E+00
  0.00000000E+00  0.00000000E+00  0.00000000E+00
  0.00000000E+00  0.00000000E+00  0.00000000E+00
  0.00000000E+00  0.00000000E+00  0.00000000E+00
  0.00000000E+00  0.00000000E+00  0.00000000E+00
  0.00000000E+00  0.00000000E+00  0.00000000E+00
  0.00000000E+00  0.00000000E+00  0.00000000E+00
  0.00000000E+00  0.00000000E+00  0.00000000E+00
  0.00000000E+00  0.00000000E+00  0.00000000E+00
  0.00000000E+00  0.00000000E+00  0.00000000E+00
  0.00000000E+00  0.00000000E+00  0.00000000E+00
  0.00000000E+00  0.00000000E+00  0.00000000E+00
  0.00000000E+00  0.00000000E+00  0.00000000E+00
  0.00000000E+00  0.00000000E+00  0.00000000E+00
  0.00000000E+00  0.00000000E+00  0.00000000E+00
  0.00000000E+00  0.00000000E+00  0.00000000E+00
  0.00000000E+00  0.00000000E+00  0.00000000E+00
  0.00000000E+00  0.00000000E+00  0.00000000E+00
  0.00000000E+00  0.00000000E+00  0.00000000E+00
  0.00000000E+00  0.00000000E+00  0.00000000E+00
  0.00000000E+00  0.00000000E+00  0.00000000E+00
  0.00000000E+00  0.00000000E+00  0.00000000E+00
  0.00000000E+00  0.00000000E+00  0.00000000E+00
  0.00000000E+00  0.00000000E+00  0.00000000E+00
  0.00000000E+00  0.00000000E+00  0.00000000E+00
  0.00000000E+00  0.00000000E+00  0.00000000E+00
  0.00000000E+00  0.00000000E+00  0.00000000E+00
  0.00000000E+00  0.00000000E+00  0.00000000E+00
  0.00000000E+00  0.00000000E+00  0.00000000E+00
  0.00000000E+00  0.00000000E+00  0.00000000E+00
  0.00000000E+00  0.00000000E+00  0.00000000E+00
  0.00000000E+00  0.00000000E+00  0.00000000E+00
  0.00000000E+00  0.00000000E+00  0.00000000E+00
  0.00000000E+00  0.00000000E+00  0.00000000E+00
  0.00000000E+00  0.00000000E+00  0.00000000E+00
  0.00000000E+00  0.00000000E+00  0.00000000E+00
  0.00000000E+00  0.00000000E+00  0.00000000E+00
  0.00000000E+00  0.00000000E+00  0.00000000E+00
  0.00000000E+00  0.00000000E+00  0.00000000E+00
  0.00000000E+00  0.00000000E+00  0.00000000E+00
  0.00000000E+00  0.00000000E+00  0.00000000E+00
  0.00000000E+00  0.00000000E+00  0.00000000E+00
  0.00000000E+00  0.00000000E+00  0.00000000E+00
  0.00000000E+00  0.00000000E+00  0.00000000E+00
  0.00000000E+00  0.00000000E+00  0.00000000E+00
  0.00000000E+00  0.00000000E+00  0.00000000E+00
  0.00000000E+00  0.00000000E+00  0.00000000E+00
  0.00000000E+00  0.00000000E+00  0.00000000E+00
  0.00000000E+00  0.00000000E+00  0.00000000E+00
  0.00000000E+00  0.00000000E+00  0.00000000E+00
  0.00000000E+00  0.00000000E+00  0.00000000E+00
  0.00000000E+00  0.00000000E+00  0.00000000E+00
  0.00000000E+00  0.00000000E+00  0.00000000E+00
  0.00000000E+00  0.00000000E+00  0.00000000E+00
  0.00000000E+00  0.00000000E+00  0.00000000E+00
  0.00000000E+00  0.00000000E+00  0.00000000E+00
  0.00000000E+00  0.00000000E+00  0.00000000E+00
  0.00000000E+00  0.00000000E+00  0.00000000E+00
  0.00000000E+00  0.00000000E+00  0.00000000E+00
  0.00000000E+00  0.00000000E+00  0.00000000E+00
  0.00000000E+00  0.00000000E+00  0.00000000E+00
  0.00000000E+00  0.00000000E+00  0.00000000E+00
  0.00000000E+00  0.00000000E+00  0.00000000E+00
  0.00000000E+00  0.00000000E+00  0.00000000E+00
  0.00000000E+00  0.00000000E+00  0.00000000E+00
  0.00000000E+00  0.00000000E+00  0.00000000E+00
  0.00000000E+00  0.00000000E+00  0.00000000E+00
  0.00000000E+00  0.00000000E+00  0.00000000E+00
  0.00000000E+00  0.00000000E+00  0.00000000E+00
  0.00000000E+00  0.00000000E+00  0.00000000E+00
  0.00000000E+00  0.00000000E+00  0.00000000E+00
  0.00000000E+00  0.00000000E+00  0.00000000E+00
  0.00000000E+00  0.00000000E+00  0.00000000E+00
  0.00000000E+00  0.00000000E+00  0.00000000E+00
  0.00000000E+00  0.00000000E+00  0.00000000E+00
  0.00000000E+00  0.00000000E+00  0.00000000E+00
  0.00000000E+00  0.00000000E+00  0.00000000E+00
  0.00000000E+00  0.00000000E+00  0.00000000E+00
  0.00000000E+00  0.00000000E+00  0.00000000E+00
  0.00000000E+00  0.00000000E+00  0.00000000E+00
  0.00000000E+00  0.00000000E+00  0.00000000E+00
  0.00000000E+00  0.00000000E+00  0.00000000E+00
  0.00000000E+00  0.00000000E+00  0.00000000E+00
  0.00000000E+00  0.00000000E+00  0.00000000E+00
  0.00000000E+00  0.00000000E+00  0.00000000E+00
  0.00000000E+00  0.00000000E+00  0.00000000E+00
  0.00000000E+00  0.00000000E+00  0.00000000E+00
  0.00000000E+00  0.00000000E+00  0.00000000E+00
  0.00000000E+00  0.00000000E+00  0.00000000E+00
  0.00000000E+00  0.00000000E+00  0.00000000E+00
  0.00000000E+00  0.00000000E+00  0.00000000E+00
  0.00000000E+00  0.00000000E+00  0.00000000E+00
  0.00000000E+00  0.00000000E+00  0.00000000E+00
  0.00000000E+00  0.00000000E+00  0.00000000E+00
  0.00000000E+00  0.00000000E+00  0.00000000E+00
  0.00000000E+00  0.00000000E+00  0.00000000E+00
  0.00000000E+00  0.00000000E+00  0.00000000E+00
  0.00000000E+00  0.00000000E+00  0.00000000E+00
  0.00000000E+00  0.00000000E+00  0.00000000E+00
  0.00000000E+00  0.00000000E+00  0.00000000E+00
  0.00000000E+00  0.00000000E+00  0.00000000E+00
  0.00000000E+00  0.00000000E+00  0.00000000E+00
  0.00000000E+00  0.00000000E+00  0.00000000E+00
