# Supplementary material for: Rational Design of Metal-Doped Graphitic Materials for Enhanced Lithium–Sulfur Batteries
Source: ACS Nano. 2025 Oct 14;19(42):37013–26. doi: 10.1021/acsnano.5c10546 (PMC12574205; doi:10.1021/acsnano.5c10546)
Supplement: Supplementary file 2 [file nn5c10546_si_002.zip › CONTCAR_Ru]

Li2S-V                                  
   1.00000000000000     
    19.6480007171999986    0.0000000000000000    0.0000000000000000
     0.0000000000000000   21.2695999146000005    0.0000000000000000
     0.0000000000000000    0.0000000000000000   20.0000000000000000
   C    N    Li   S    Ru
   154     4     2     1     1
Direct
  0.0007068929887196  0.0037746504234187  0.1621963873393069
  0.0007562890107486  0.2034561299591945  0.1590913976858529
  0.0009134617092254  0.4032420014417289  0.1500729827466047
  0.0011059265954130  0.6037430867532858  0.1471002612085890
  0.0007996345723957  0.8040552202624273  0.1550085733156514
  0.1259336823354018  0.0037110152594585  0.1683362915774790
  0.1259146218518484  0.2035730002308413  0.1663086877792187
  0.1250823449663375  0.4034060663664543  0.1644106677871192
  0.1243085837265487  0.6036791267918469  0.1653884730993598
  0.1253855401431473  0.8038771404176713  0.1665648124917485
  0.2511491727090231  0.0034889169210082  0.1746226025824362
  0.2511013051407575  0.2039397904258961  0.1740195162249365
  0.2492154903489056  0.4037385309804620  0.1793594428626118
  0.2468273329298053  0.6035089241843975  0.1856235044026565
  0.2501162329658704  0.8034453646698489  0.1780614596636823
  0.3762360262565853  0.0030111401354471  0.1780437707647585
  0.3763245951635724  0.2046724493386978  0.1784594480230564
  0.3745519840562949  0.4052553303122112  0.1879322585997164
  0.3695992286510296  0.6037224510700068  0.2017597807068805
  0.3756395907536497  0.8019807121780469  0.1840883066739465
  0.5008951759510408  0.0029242706675517  0.1761990698512217
  0.5009437062056371  0.2048990850664855  0.1764955559958095
  0.5013856550444405  0.4093229831037125  0.1836942278835738
  0.5010971736921680  0.7995354760342208  0.1806153997189874
  0.6253187760752665  0.0030011020960515  0.1689839250030586
  0.6252558166049382  0.2047660829148505  0.1678644928192319
  0.6263907407962787  0.4056805755296601  0.1623660862764865
  0.6306806046311343  0.6038368780078514  0.1596493348269874
  0.6255810852252183  0.8018129546605421  0.1653320742704169
  0.7501452671742866  0.0034778554583867  0.1617183553941340
  0.7501776579339747  0.2039815623506369  0.1591203174353288
  0.7512384312273279  0.4035540755597002  0.1464876811673023
  0.7528402376374856  0.6036233770625112  0.1399851849953212
  0.7506284323918295  0.8035703558675000  0.1523874649896772
  0.8753958506128521  0.0037618750364427  0.1592859738069405
  0.8754746544842723  0.2034992531516834  0.1558800344483252
  0.8761652448457683  0.4031904119585883  0.1426287498781720
  0.8769412992132074  0.6037991464006235  0.1370527525484899
  0.8758264647413313  0.8040656297977323  0.1489914774915882
  0.0633350213655926  0.0370607001169589  0.1651650053832691
  0.0633382862546060  0.2367906616156402  0.1613946819153414
  0.0629983304931969  0.4367463058594844  0.1561376542194654
  0.0627934509930025  0.6372433109793528  0.1560196374617116
  0.0631238852798931  0.8372761462143321  0.1614551956949961
  0.1885885766439339  0.0369993981284872  0.1714629177431269
  0.1883672264343708  0.2370241011331438  0.1702082671503724
  0.1866764045891806  0.4368715642336592  0.1731489176137289
  0.1857776035965206  0.6371778224608240  0.1753918217861772
  0.1879024693611597  0.8370451235650899  0.1723632610812252
  0.3137962496169225  0.0368448141153710  0.1764941017242987
  0.3135352783498555  0.2377251938908858  0.1774085186119216
  0.3107932924169968  0.4372085777738665  0.1875080957872831
  0.3088154005804875  0.6368524224535069  0.1930840431210657
  0.3132030854261534  0.8361058588767293  0.1807113013981599
  0.4386169559880544  0.0368053684110690  0.1776109669488644
  0.4387866232931666  0.2388592675839858  0.1791780965688879
  0.4362037648184646  0.4408449609292955  0.1919392873155893
  0.4388954727908393  0.8345219452265693  0.1823406074839869
  0.5631148950025449  0.0368115296191452  0.1729717865438220
  0.5630265261505292  0.2389374290944385  0.1726378162057598
  0.5658740380962497  0.4417369949992552  0.1735878571279769
  0.5629330020094466  0.8344427316431177  0.1734312832619886
  0.6876155868423079  0.0368639837803159  0.1652486717828769
  0.6877604273051965  0.2378322275391700  0.1619345149775888
  0.6893596555212702  0.4372611523017523  0.1512848990268872
  0.6909366485132825  0.6369514406071336  0.1485741664329876
  0.6877503870998536  0.8360388238580709  0.1596841988176462
  0.8127132756356974  0.0370246876471121  0.1601871754015250
  0.8129169645157478  0.2369650127862560  0.1548383977117564
  0.8139335751464973  0.4366705631735736  0.1406480795117959
  0.8146460330856428  0.6374278569717644  0.1378011668932127
  0.8130931167588373  0.8372259209624466  0.1517750142132482
  0.9380697604259306  0.0370777593239056  0.1605619879536311
  0.9381932934202321  0.2367433368604761  0.1551044000564139
  0.9387761389447835  0.4366506167919138  0.1434464875764934
  0.9390859664668004  0.6373717735934037  0.1416519216483953
  0.9382869811901000  0.8374047994822581  0.1531001375365791
  0.0633437986848290  0.1036519759786930  0.1646621010884625
  0.0632214653645454  0.3033711959121848  0.1592629136872478
  0.0628205758817960  0.5034550561860004  0.1553398814999496
  0.0629419462420456  0.7039411676173671  0.1574525994546243
  0.0632441056315809  0.9038589793858585  0.1633745889969300
  0.1886074498258168  0.1036783469662415  0.1709756796108378
  0.1880158622374804  0.3036174046868858  0.1703915893007014
  0.1858145883363264  0.5034387581394222  0.1747359641860380
  0.1866146290522189  0.7037563359689419  0.1744173512009155
  0.1882736144821845  0.9036497805702773  0.1720445469477286
  0.3138103672365915  0.1037984196666312  0.1761705409064511
  0.3132552584910053  0.3045296216304665  0.1793697917955019
  0.3088271995085444  0.5036889221124321  0.1925823725119974
  0.3107640024262097  0.7033626203761837  0.1884513648632443
  0.3134814076845906  0.9029247657731054  0.1786781217605297
  0.4386283129531880  0.1038531712933930  0.1774524992291549
  0.4389531398336600  0.3061073171400939  0.1815247281570292
  0.4362095448711900  0.6997095184929809  0.1925021315947917
  0.4387368372415926  0.9017939605418733  0.1799139906425888
  0.5631240065644808  0.1038777423255699  0.1728836601929369
  0.5629975090640366  0.3062204173441594  0.1728436370065310
  0.5658351590133541  0.6988639610528717  0.1740433810965549
  0.5629822519898662  0.9017461274827692  0.1730955673448138
  0.6876257893975773  0.1038433935487945  0.1650830435730030
  0.6878188679026503  0.3046470813105530  0.1589276653447509
  0.6909343037808033  0.5037592270383112  0.1481968636405612
  0.6893565569107668  0.7034276522230779  0.1519516125248051
  0.6877156633997623  0.9028693334649265  0.1625436312366192
  0.8127170790576209  0.1036908509672715  0.1598837318269062
  0.8131226500426808  0.3034617204066454  0.1504326473124332
  0.8146330506926932  0.5033301532791697  0.1372224689313171
  0.8139559379902699  0.7040592173196030  0.1417041203575353
  0.8128789610663565  0.9037305206527754  0.1559621472618072
  0.9380858907798975  0.1036370039421484  0.1601540833749383
  0.9383394464892382  0.3032635792711579  0.1511896063539040
  0.9390936195816978  0.5033729787238278  0.1409992633576334
  0.9387839949359796  0.7040644884037099  0.1447406342509850
  0.9381408089797260  0.9039280618723521  0.1567854005683283
  0.0007378736284650  0.1369354025589239  0.1612927755467491
  0.0008725772766652  0.3366301300149480  0.1529555535277187
  0.0011096162022150  0.5369815003107635  0.1467468578216776
  0.0008688319225167  0.7374761166423919  0.1516796307781473
  0.0007015050859901  0.9372291642689817  0.1606985378005793
  0.1259755029327083  0.1369644250845364  0.1673498680076230
  0.1254924791432358  0.3367608413831908  0.1645016769227109
  0.1243211521982716  0.5369667702966286  0.1650410592087372
  0.1250037224719982  0.7372383785992539  0.1660018483866263
  0.1258229920200546  0.9370941186240030  0.1680409799736370
  0.2511870052348790  0.1371761895260760  0.1738375954068254
  0.2501970190177563  0.3372018297295638  0.1764313718548079
  0.2468354685735688  0.5370735827979164  0.1853208205090972
  0.2491698355301594  0.7368919354352232  0.1806980417399328
  0.2510382006126440  0.9367214863511079  0.1754010737263347
  0.3762550580846691  0.1376402110367700  0.1775782101986738
  0.3756790350465343  0.3386111707148373  0.1830374227823412
  0.3696020706085477  0.5367666586325807  0.2015545822761922
  0.3745422695145786  0.7353052804935604  0.1887904385484647
  0.3762774219882449  0.9359855493858121  0.1793202008654991
  0.5009084629458002  0.1377537973766969  0.1759819314985224
  0.5011485957313406  0.3410947972565834  0.1799758043441589
  0.5013666856197941  0.7312845602432432  0.1842158435895694
  0.5009033335379368  0.9357734014678393  0.1769436958024569
  0.6253282383029273  0.1376970853633302  0.1687503227480242
  0.6256541345840253  0.3388406033280089  0.1646935109079873
  0.6306888304053289  0.5368216171875525  0.1594924346929916
  0.6263518265558036  0.7349599543558579  0.1629700509645211
  0.6252163153463804  0.9359321022977416  0.1682797795542285
  0.7501534629302345  0.1372443463832028  0.1612765891393129
  0.7506645787229576  0.3371276672752222  0.1513179857018736
  0.7528317877861945  0.5371363558452902  0.1397364503338963
  0.7512403875319729  0.7371600566836440  0.1474593948985616
  0.7501398810344890  0.9367369064917123  0.1598264914494174
  0.8754141297283831  0.1369378902394045  0.1585866631880460
  0.8758524436372191  0.3366026692076970  0.1473390809460570
  0.8769388957931570  0.5369544456702504  0.1367266421490599
  0.8761790451546349  0.7375080888721806  0.1440395244225657
  0.8754386320115848  0.9371833804481708  0.1571085269247587
  0.4320020106351508  0.6350781123196658  0.2029738309615224
  0.5708664496358073  0.6344018720722798  0.1744663569537107
  0.4320025683781878  0.5054178746847329  0.2026724279365720
  0.5708823604591208  0.5061903947351571  0.1742051270448384
  0.4792036617897374  0.4851503065462522  0.2954482014611034
  0.4787526626999596  0.6544141410236711  0.2960444679723976
  0.5412316786417344  0.5699563871491423  0.3138627004691316
  0.5044000688944977  0.5701937610688533  0.2016626080445494
 
  0.00000000E+00  0.00000000E+00  0.00000000E+00
  0.00000000E+00  0.00000000E+00  0.00000000E+00
  0.00000000E+00  0.00000000E+00  0.00000000E+00
  0.00000000E+00  0.00000000E+00  0.00000000E+00
  0.00000000E+00  0.00000000E+00  0.00000000E+00
  0.00000000E+00  0.00000000E+00  0.00000000E+00
  0.00000000E+00  0.00000000E+00  0.00000000E+00
  0.00000000E+00  0.00000000E+00  0.00000000E+00
  0.00000000E+00  0.00000000E+00  0.00000000E+00
  0.00000000E+00  0.00000000E+00  0.00000000E+00
  0.00000000E+00  0.00000000E+00  0.00000000E+00
  0.00000000E+00  0.00000000E+00  0.00000000E+00
  0.00000000E+00  0.00000000E+00  0.00000000E+00
  0.00000000E+00  0.00000000E+00  0.00000000E+00
  0.00000000E+00  0.00000000E+00  0.00000000E+00
  0.00000000E+00  0.00000000E+00  0.00000000E+00
  0.00000000E+00  0.00000000E+00  0.00000000E+00
  0.00000000E+00  0.00000000E+00  0.00000000E+00
  0.00000000E+00  0.00000000E+00  0.00000000E+00
  0.00000000E+00  0.00000000E+00  0.00000000E+00
  0.00000000E+00  0.00000000E+00  0.00000000E+00
  0.00000000E+00  0.00000000E+00  0.00000000E+00
  0.00000000E+00  0.00000000E+00  0.00000000E+00
  0.00000000E+00  0.00000000E+00  0.00000000E+00
  0.00000000E+00  0.00000000E+00  0.00000000E+00
  0.00000000E+00  0.00000000E+00  0.00000000E+00
  0.00000000E+00  0.00000000E+00  0.00000000E+00
  0.00000000E+00  0.00000000E+00  0.00000000E+00
  0.00000000E+00  0.00000000E+00  0.00000000E+00
  0.00000000E+00  0.00000000E+00  0.00000000E+00
  0.00000000E+00  0.00000000E+00  0.00000000E+00
  0.00000000E+00  0.00000000E+00  0.00000000E+00
  0.00000000E+00  0.00000000E+00  0.00000000E+00
  0.00000000E+00  0.00000000E+00  0.00000000E+00
  0.00000000E+00  0.00000000E+00  0.00000000E+00
  0.00000000E+00  0.00000000E+00  0.00000000E+00
  0.00000000E+00  0.00000000E+00  0.00000000E+00
  0.00000000E+00  0.00000000E+00  0.00000000E+00
  0.00000000E+00  0.00000000E+00  0.00000000E+00
  0.00000000E+00  0.00000000E+00  0.00000000E+00
  0.00000000E+00  0.00000000E+00  0.00000000E+00
  0.00000000E+00  0.00000000E+00  0.00000000E+00
  0.00000000E+00  0.00000000E+00  0.00000000E+00
  0.00000000E+00  0.00000000E+00  0.00000000E+00
  0.00000000E+00  0.00000000E+00  0.00000000E+00
  0.00000000E+00  0.00000000E+00  0.00000000E+00
  0.00000000E+00  0.00000000E+00  0.00000000E+00
  0.00000000E+00  0.00000000E+00  0.00000000E+00
  0.00000000E+00  0.00000000E+00  0.00000000E+00
  0.00000000E+00  0.00000000E+00  0.00000000E+00
  0.00000000E+00  0.00000000E+00  0.00000000E+00
  0.00000000E+00  0.00000000E+00  0.00000000E+00
  0.00000000E+00  0.00000000E+00  0.00000000E+00
  0.00000000E+00  0.00000000E+00  0.00000000E+00
  0.00000000E+00  0.00000000E+00  0.00000000E+00
  0.00000000E+00  0.00000000E+00  0.00000000E+00
  0.00000000E+00  0.00000000E+00  0.00000000E+00
  0.00000000E+00  0.00000000E+00  0.00000000E+00
  0.00000000E+00  0.00000000E+00  0.00000000E+00
  0.00000000E+00  0.00000000E+00  0.00000000E+00
  0.00000000E+00  0.00000000E+00  0.00000000E+00
  0.00000000E+00  0.00000000E+00  0.00000000E+00
  0.00000000E+00  0.00000000E+00  0.00000000E+00
  0.00000000E+00  0.00000000E+00  0.00000000E+00
  0.00000000E+00  0.00000000E+00  0.00000000E+00
  0.00000000E+00  0.00000000E+00  0.00000000E+00
  0.00000000E+00  0.00000000E+00  0.00000000E+00
  0.00000000E+00  0.00000000E+00  0.00000000E+00
  0.00000000E+00  0.00000000E+00  0.00000000E+00
  0.00000000E+00  0.00000000E+00  0.00000000E+00
  0.00000000E+00  0.00000000E+00  0.00000000E+00
  0.00000000E+00  0.00000000E+00  0.00000000E+00
  0.00000000E+00  0.00000000E+00  0.00000000E+00
  0.00000000E+00  0.00000000E+00  0.00000000E+00
  0.00000000E+00  0.00000000E+00  0.00000000E+00
  0.00000000E+00  0.00000000E+00  0.00000000E+00
  0.00000000E+00  0.00000000E+00  0.00000000E+00
  0.00000000E+00  0.00000000E+00  0.00000000E+00
  0.00000000E+00  0.00000000E+00  0.00000000E+00
  0.00000000E+00  0.00000000E+00  0.00000000E+00
  0.00000000E+00  0.00000000E+00  0.00000000E+00
  0.00000000E+00  0.00000000E+00  0.00000000E+00
  0.00000000E+00  0.00000000E+00  0.00000000E+00
  0.00000000E+00  0.00000000E+00  0.00000000E+00
  0.00000000E+00  0.00000000E+00  0.00000000E+00
  0.00000000E+00  0.00000000E+00  0.00000000E+00
  0.00000000E+00  0.00000000E+00  0.00000000E+00
  0.00000000E+00  0.00000000E+00  0.00000000E+00
  0.00000000E+00  0.00000000E+00  0.00000000E+00
  0.00000000E+00  0.00000000E+00  0.00000000E+00
  0.00000000E+00  0.00000000E+00  0.00000000E+00
  0.00000000E+00  0.00000000E+00  0.00000000E+00
  0.00000000E+00  0.00000000E+00  0.00000000E+00
  0.00000000E+00  0.00000000E+00  0.00000000E+00
  0.00000000E+00  0.00000000E+00  0.00000000E+00
  0.00000000E+00  0.00000000E+00  0.00000000E+00
  0.00000000E+00  0.00000000E+00  0.00000000E+00
  0.00000000E+00  0.00000000E+00  0.00000000E+00
  0.00000000E+00  0.00000000E+00  0.00000000E+00
  0.00000000E+00  0.00000000E+00  0.00000000E+00
  0.00000000E+00  0.00000000E+00  0.00000000E+00
  0.00000000E+00  0.00000000E+00  0.00000000E+00
  0.00000000E+00  0.00000000E+00  0.00000000E+00
  0.00000000E+00  0.00000000E+00  0.00000000E+00
  0.00000000E+00  0.00000000E+00  0.00000000E+00
  0.00000000E+00  0.00000000E+00  0.00000000E+00
  0.00000000E+00  0.00000000E+00  0.00000000E+00
  0.00000000E+00  0.00000000E+00  0.00000000E+00
  0.00000000E+00  0.00000000E+00  0.00000000E+00
  0.00000000E+00  0.00000000E+00  0.00000000E+00
  0.00000000E+00  0.00000000E+00  0.00000000E+00
  0.00000000E+00  0.00000000E+00  0.00000000E+00
  0.00000000E+00  0.00000000E+00  0.00000000E+00
  0.00000000E+00  0.00000000E+00  0.00000000E+00
  0.00000000E+00  0.00000000E+00  0.00000000E+00
  0.00000000E+00  0.00000000E+00  0.00000000E+00
  0.00000000E+00  0.00000000E+00  0.00000000E+00
  0.00000000E+00  0.00000000E+00  0.00000000E+00
  0.00000000E+00  0.00000000E+00  0.00000000E+00
  0.00000000E+00  0.00000000E+00  0.00000000E+00
  0.00000000E+00  0.00000000E+00  0.00000000E+00
  0.00000000E+00  0.00000000E+00  0.00000000E+00
  0.00000000E+00  0.00000000E+00  0.00000000E+00
  0.00000000E+00  0.00000000E+00  0.00000000E+00
  0.00000000E+00  0.00000000E+00  0.00000000E+00
  0.00000000E+00  0.00000000E+00  0.00000000E+00
  0.00000000E+00  0.00000000E+00  0.00000000E+00
  0.00000000E+00  0.00000000E+00  0.00000000E+00
  0.00000000E+00  0.00000000E+00  0.00000000E+00
  0.00000000E+00  0.00000000E+00  0.00000000E+00
  0.00000000E+00  0.00000000E+00  0.00000000E+00
  0.00000000E+00  0.00000000E+00  0.00000000E+00
  0.00000000E+00  0.00000000E+00  0.00000000E+00
  0.00000000E+00  0.00000000E+00  0.00000000E+00
  0.00000000E+00  0.00000000E+00  0.00000000E+00
  0.00000000E+00  0.00000000E+00  0.00000000E+00
  0.00000000E+00  0.00000000E+00  0.00000000E+00
  0.00000000E+00  0.00000000E+00  0.00000000E+00
  0.00000000E+00  0.00000000E+00  0.00000000E+00
  0.00000000E+00  0.00000000E+00  0.00000000E+00
  0.00000000E+00  0.00000000E+00  0.00000000E+00
  0.00000000E+00  0.00000000E+00  0.00000000E+00
  0.00000000E+00  0.00000000E+00  0.00000000E+00
  0.00000000E+00  0.00000000E+00  0.00000000E+00
  0.00000000E+00  0.00000000E+00  0.00000000E+00
  0.00000000E+00  0.00000000E+00  0.00000000E+00
  0.00000000E+00  0.00000000E+00  0.00000000E+00
  0.00000000E+00  0.00000000E+00  0.00000000E+00
  0.00000000E+00  0.00000000E+00  0.00000000E+00
  0.00000000E+00  0.00000000E+00  0.00000000E+00
  0.00000000E+00  0.00000000E+00  0.00000000E+00
  0.00000000E+00  0.00000000E+00  0.00000000E+00
  0.00000000E+00  0.00000000E+00  0.00000000E+00
  0.00000000E+00  0.00000000E+00  0.00000000E+00
  0.00000000E+00  0.00000000E+00  0.00000000E+00
  0.00000000E+00  0.00000000E+00  0.00000000E+00
  0.00000000E+00  0.00000000E+00  0.00000000E+00
  0.00000000E+00  0.00000000E+00  0.00000000E+00
  0.00000000E+00  0.00000000E+00  0.00000000E+00
  0.00000000E+00  0.00000000E+00  0.00000000E+00
  0.00000000E+00  0.00000000E+00  0.00000000E+00
  0.00000000E+00  0.00000000E+00  0.00000000E+00
