# Supplementary material for: Rational Design of Metal-Doped Graphitic Materials for Enhanced Lithium–Sulfur Batteries
Source: ACS Nano. 2025 Oct 14;19(42):37013–26. doi: 10.1021/acsnano.5c10546 (PMC12574205; doi:10.1021/acsnano.5c10546)
Supplement: Supplementary file 2 [file nn5c10546_si_002.zip › CONTCAR_Sc]

Comment                                 
   1.00000000000000     
    19.6479999999999997    0.0000000000000000    0.0000000000000000
     0.0000000000000013   21.2696000000000005    0.0000000000000000
     0.0000000000000012    0.0000000000000012   20.0000000000000000
   C    N    Li   S    Sc
   154     4     2     1     1
Selective dynamics
Direct
  0.0024605539427981  0.0049905626372373  0.1644172610417369   T   T   T
  0.0024888101370723  0.2048349447460739  0.1629659298021509   T   T   T
  0.0025213377705547  0.4046374453359383  0.1534177622003615   T   T   T
  0.0026040257271895  0.6049418442180244  0.1490738014577315   T   T   T
  0.0025174538804434  0.8051412155975444  0.1561424642398664   T   T   T
  0.1275633550466440  0.0050045461973821  0.1692584035261397   T   T   T
  0.1275215970731272  0.2049478811255349  0.1686675661244534   T   T   T
  0.1270320900403468  0.4048524823082720  0.1635780786998597   T   T   T
  0.1267382781940053  0.6050130682347699  0.1606125464269579   T   T   T
  0.1272839699566114  0.8050996908667355  0.1645072754618360   T   T   T
  0.2527957698142669  0.0048887024348746  0.1739089472335683   T   T   T
  0.2527918592629679  0.2052364804743638  0.1742843592387331   T   T   T
  0.2518182016473507  0.4051667995780188  0.1742503595726635   T   T   T
  0.2507540041721358  0.6049088916193311  0.1728905075391908   T   T   T
  0.2523360183445674  0.8048852365815591  0.1727228274721798   T   T   T
  0.3779093856163843  0.0045251531266529  0.1763197467329327   T   T   T
  0.3780354956566456  0.2056647390487689  0.1772513751496685   T   T   T
  0.3773111463016137  0.4062036006546867  0.1810792248453270   T   T   T
  0.3750321769522212  0.6051732954070854  0.1851810478063649   T   T   T
  0.3777873221537774  0.8038426121531175  0.1773250952559016   T   T   T
  0.5026136674114304  0.0044789603193642  0.1743315105923525   T   T   T
  0.5026645754242598  0.2057756703617989  0.1751154459277203   T   T   T
  0.5029811874934735  0.4091363955654081  0.1791401760639459   T   T   T
  0.5027634393074344  0.8020077529163496  0.1749616413811114   T   T   T
  0.6271395172284842  0.0045177327930797  0.1682854491868844   T   T   T
  0.6270986641506886  0.2057158310172833  0.1679761433519028   T   T   T
  0.6279361081691442  0.4061759789755073  0.1631901166058018   T   T   T
  0.6294721327723444  0.6055050619367247  0.1613879061891382   T   T   T
  0.6273308229994909  0.8038502465431540  0.1634114895361366   T   T   T
  0.7520893098103132  0.0048838588367118  0.1630641972305761   T   T   T
  0.7521287494719101  0.2051894072274984  0.1616166741801398   T   T   T
  0.7527025227334111  0.4050035710630333  0.1508684029214552   T   T   T
  0.7534315824277557  0.6049188279779266  0.1448929876227488   T   T   T
  0.7523537084716260  0.8049497441349557  0.1537559386954649   T   T   T
  0.8773177043801121  0.0050135189303183  0.1618251189569803   T   T   T
  0.8773876818796713  0.2049345378202206  0.1599251435490401   T   T   T
  0.8777652461300111  0.4047137887984403  0.1478330117758027   T   T   T
  0.8781232683404110  0.6050453184332160  0.1420670075414523   T   T   T
  0.8775735914033596  0.8052190212476277  0.1514274424111505   T   T   T
  0.0650827748421595  0.0382854673214972  0.1671927885894525   T   T   T
  0.0650827012533376  0.2381484317025291  0.1646761921687844   T   T   T
  0.0648991824914835  0.4380775170678599  0.1570160082210487   T   T   T
  0.0648186262247440  0.6383840990363355  0.1549270367562260   T   T   T
  0.0650072063700297  0.8383964994006644  0.1614986953310561   T   T   T
  0.1902540830939466  0.0383082708560784  0.1720235167579385   T   T   T
  0.1901479561905492  0.2383667630220322  0.1712591104342764   T   T   T
  0.1892261722790937  0.4383098276339187  0.1685795435033205   T   T   T
  0.1888376747311192  0.6384704555613607  0.1669086937514051   T   T   T
  0.1899450266426893  0.8383084549423523  0.1693252181643539   T   T   T
  0.3153273043500364  0.0381945276404512  0.1756854688904362   T   T   T
  0.3152632690630267  0.2388329490856299  0.1763191443349026   T   T   T
  0.3136738743806537  0.4385707739029509  0.1791113764493842   T   T   T
  0.3127730124371624  0.6379437936029591  0.1784553353515469   T   T   T
  0.3150981832872106  0.8376708749426637  0.1753652476800291   T   T   T
  0.4402703081133468  0.0381596112909373  0.1761203090361750   T   T   T
  0.4404617342214407  0.2395501598502455  0.1772087891427939   T   T   T
  0.4390589731035959  0.4414882817120299  0.1843696734013154   T   T   T
  0.4406183935638813  0.8366322338179830  0.1766504144686967   T   T   T
  0.5649199584363364  0.0381660113385973  0.1718574786557369   T   T   T
  0.5648244877435999  0.2396358926805204  0.1716202983299818   T   T   T
  0.5670641280771778  0.4416811520203642  0.1721820965379076   T   T   T
  0.5647434017059860  0.8365824773318820  0.1698392863578516   T   T   T
  0.6896171008176142  0.0382001619984465  0.1658272665300619   T   T   T
  0.6897102384176828  0.2388143330336057  0.1633011844848330   T   T   T
  0.6907169212212336  0.4385641124461347  0.1548045860709206   T   T   T
  0.6914533165139393  0.6380206336813050  0.1518625990013691   T   T   T
  0.6897389662734575  0.8377259234730661  0.1593598280752225   T   T   T
  0.8146323739694858  0.0383188766707273  0.1625531282263354   T   T   T
  0.8147350681981269  0.2383305056679336  0.1585141633050924   T   T   T
  0.8153080210288521  0.4381454629042946  0.1460842280666566   T   T   T
  0.8156195180294706  0.6385163977406288  0.1426367296820491   T   T   T
  0.8148260226197304  0.8384440189216456  0.1536835122389619   T   T   T
  0.9398208554378636  0.0383034987821884  0.1633611067409242   T   T   T
  0.9398933246323599  0.2381396391487505  0.1594783978000525   T   T   T
  0.9401883576661679  0.4380107326549766  0.1480517352200922   T   T   T
  0.9403121977633360  0.6384529451026650  0.1452539105427893   T   T   T
  0.9399237838593572  0.8384780041597950  0.1551125970925656   T   T   T
  0.0650968355157008  0.1049860132173113  0.1673731475408654   T   T   T
  0.0650279225024172  0.3048696280876096  0.1622411061239696   T   T   T
  0.0647955658770635  0.5048514743726087  0.1552270268132362   T   T   T
  0.0649156011779140  0.7051570728026186  0.1564548823778946   T   T   T
  0.0650488486714633  0.9051212688033704  0.1640298459609948   T   T   T
  0.1902642993209226  0.1049699304527415  0.1722373774154120   T   T   T
  0.1899497382159533  0.3049618288637429  0.1704116926457971   T   T   T
  0.1888075215333035  0.5047820375208016  0.1674952524167322   T   T   T
  0.1892528102669853  0.7049386855348104  0.1675620734185478   T   T   T
  0.1901204382157492  0.9049077806963921  0.1703581174309479   T   T   T
  0.3153435716938431  0.1050805330047642  0.1759491647578100   T   T   T
  0.3151364076247996  0.3056256028921694  0.1767151760742941   T   T   T
  0.3127077154780827  0.5053341208173145  0.1795102556364356   T   T   T
  0.3136899831937083  0.7046929442450754  0.1775899556992666   T   T   T
  0.3152218834393357  0.9044581373420498  0.1751958076743665   T   T   T
  0.4402859418367928  0.1051258689205961  0.1764262437033939   T   T   T
  0.4406636368188547  0.3066999394100159  0.1781957404703831   T   T   T
  0.4390548248832231  0.7018380865884699  0.1825359742523706   T   T   T
  0.4404155713961702  0.9037696823451991  0.1759302016271798   T   T   T
  0.5649334757609082  0.1051229273225248  0.1721601023741729   T   T   T
  0.5647713145967302  0.3067424623211409  0.1713322168521577   T   T   T
  0.5670625635437518  0.7016928861746609  0.1707914181134646   T   T   T
  0.5647818571855461  0.9036867261347763  0.1703848287603539   T   T   T
  0.6896276409092247  0.1050906707413015  0.1660630116638115   T   T   T
  0.6897582198553174  0.3055754586425601  0.1605751949834262   T   T   T
  0.6914357880094841  0.5052455967937186  0.1524074719303540   T   T   T
  0.6907318801841270  0.7047165132286463  0.1538247579145268   T   T   T
  0.6896801139413802  0.9044842071163085  0.1622566081946079   T   T   T
  0.8146396331852809  0.1049737272493216  0.1627399558811647   T   T   T
  0.8148351950759450  0.3048492070774242  0.1545734014541032   T   T   T
  0.8156088651637888  0.5047117942819970  0.1429845853593293   T   T   T
  0.8153281359379341  0.7050945464247181  0.1454680245997116   T   T   T
  0.8147087097619067  0.9049665452376496  0.1577138407902586   T   T   T
  0.9398303137427210  0.1049873880924453  0.1635083016724171   T   T   T
  0.9399310201546103  0.3047889825456750  0.1557782792384918   T   T   T
  0.9403028535399910  0.5047796936658537  0.1455072067990122   T   T   T
  0.9402013834331008  0.7052298517559276  0.1475793634468372   T   T   T
  0.9398640733084441  0.9051364201756390  0.1588930079870201   T   T   T
  0.0024804426829539  0.1382894768164799  0.1647360899747534   T   T   T
  0.0025239961313413  0.3381079926743799  0.1568036773754876   T   T   T
  0.0025958912635395  0.5382850297945693  0.1492017659577712   T   T   T
  0.0025339930150645  0.7386006383595021  0.1528589643071875   T   T   T
  0.0024518361305405  0.9384406962994974  0.1624567571809629   T   T   T
  0.1275776386175526  0.1382694514388946  0.1696235629535882   T   T   T
  0.1272901219022015  0.3381650954812089  0.1654268369651836   T   T   T
  0.1267218410212905  0.5382186807008696  0.1608193956535605   T   T   T
  0.1270499851618683  0.7383979440635829  0.1627090200809956   T   T   T
  0.1274861672906544  0.9383236079710814  0.1680081744715411   T   T   T
  0.2528124253774863  0.1383958722255403  0.1743917460213436   T   T   T
  0.2523368959911286  0.3383809362345764  0.1740577122188049   T   T   T
  0.2507166242224736  0.5383645792292061  0.1733223175571786   T   T   T
  0.2518461234744578  0.7380943969732513  0.1728750100560559   T   T   T
  0.2527556523771366  0.9380520326872261  0.1734049649685583   T   T   T
  0.3779339464699687  0.1387584516249660  0.1768812419921378   T   T   T
  0.3778212683918206  0.3394943423336687  0.1788284502065886   T   T   T
  0.3749696150096091  0.5381818369120634  0.1859743005390967   T   T   T
  0.3772797243182026  0.7371214800280755  0.1794969311218747   T   T   T
  0.3779914465507527  0.9376205310005020  0.1762232044529796   T   T   T
  0.5026387537602274  0.1388177391068711  0.1749464997946638   T   T   T
  0.5027979297646954  0.3413401301388770  0.1766141301183235   T   T   T
  0.5029893771050630  0.7342353613406912  0.1774255375576435   T   T   T
  0.5026258929093176  0.9375287872968671  0.1740261462092011   T   T   T
  0.6271668051095527  0.1387834555959230  0.1688276248895789   T   T   T
  0.6273559794062035  0.3394777033144885  0.1648186041263747   T   T   T
  0.6294660331439238  0.5377912637279234  0.1617903112664867   T   T   T
  0.6279355561993595  0.7371609404705866  0.1618719040852407   T   T   T
  0.6270696847160523  0.9375931281555888  0.1669905063894683   T   T   T
  0.7521105506095552  0.1384103015518864  0.1634843256566952   T   T   T
  0.7523536511698088  0.3383409435261038  0.1547932900516390   T   T   T
  0.7534176018086950  0.5383076080099017  0.1451065946625997   T   T   T
  0.7527188057708020  0.7382718432508060  0.1499639994758007   T   T   T
  0.7521029687083385  0.9381080306106230  0.1608299215867825   T   T   T
  0.8773319334263033  0.1382772619013430  0.1621217388326142   T   T   T
  0.8775712334562167  0.3380513175014221  0.1521704923705977   T   T   T
  0.8781171179059111  0.5381747514526464  0.1422132441232735   T   T   T
  0.8777804540561721  0.7385388899259134  0.1472167389051868   T   T   T
  0.8773572118715690  0.9383515597359035  0.1593706148947946   T   T   T
  0.4361609935613458  0.6371163653087475  0.1907485721346626   T   T   T
  0.5701277349714691  0.6375849872604854  0.1729019729328806   T   T   T
  0.4360602360380652  0.5062082020213671  0.1926982950588953   T   T   T
  0.5701555636454543  0.5057988239924264  0.1738766949170416   T   T   T
  0.4050595795233044  0.4993688612434041  0.2973399226274842   T   T   T
  0.4106827672894082  0.6541291232339560  0.2947873432704256   T   T   T
  0.4708525201373476  0.5754594604199932  0.3423193859979098   T   T   T
  0.5105150886351915  0.5721052125066903  0.2277796963147578   T   T   T
 
  0.00000000E+00  0.00000000E+00  0.00000000E+00
  0.00000000E+00  0.00000000E+00  0.00000000E+00
  0.00000000E+00  0.00000000E+00  0.00000000E+00
  0.00000000E+00  0.00000000E+00  0.00000000E+00
  0.00000000E+00  0.00000000E+00  0.00000000E+00
  0.00000000E+00  0.00000000E+00  0.00000000E+00
  0.00000000E+00  0.00000000E+00  0.00000000E+00
  0.00000000E+00  0.00000000E+00  0.00000000E+00
  0.00000000E+00  0.00000000E+00  0.00000000E+00
  0.00000000E+00  0.00000000E+00  0.00000000E+00
  0.00000000E+00  0.00000000E+00  0.00000000E+00
  0.00000000E+00  0.00000000E+00  0.00000000E+00
  0.00000000E+00  0.00000000E+00  0.00000000E+00
  0.00000000E+00  0.00000000E+00  0.00000000E+00
  0.00000000E+00  0.00000000E+00  0.00000000E+00
  0.00000000E+00  0.00000000E+00  0.00000000E+00
  0.00000000E+00  0.00000000E+00  0.00000000E+00
  0.00000000E+00  0.00000000E+00  0.00000000E+00
  0.00000000E+00  0.00000000E+00  0.00000000E+00
  0.00000000E+00  0.00000000E+00  0.00000000E+00
  0.00000000E+00  0.00000000E+00  0.00000000E+00
  0.00000000E+00  0.00000000E+00  0.00000000E+00
  0.00000000E+00  0.00000000E+00  0.00000000E+00
  0.00000000E+00  0.00000000E+00  0.00000000E+00
  0.00000000E+00  0.00000000E+00  0.00000000E+00
  0.00000000E+00  0.00000000E+00  0.00000000E+00
  0.00000000E+00  0.00000000E+00  0.00000000E+00
  0.00000000E+00  0.00000000E+00  0.00000000E+00
  0.00000000E+00  0.00000000E+00  0.00000000E+00
  0.00000000E+00  0.00000000E+00  0.00000000E+00
  0.00000000E+00  0.00000000E+00  0.00000000E+00
  0.00000000E+00  0.00000000E+00  0.00000000E+00
  0.00000000E+00  0.00000000E+00  0.00000000E+00
  0.00000000E+00  0.00000000E+00  0.00000000E+00
  0.00000000E+00  0.00000000E+00  0.00000000E+00
  0.00000000E+00  0.00000000E+00  0.00000000E+00
  0.00000000E+00  0.00000000E+00  0.00000000E+00
  0.00000000E+00  0.00000000E+00  0.00000000E+00
  0.00000000E+00  0.00000000E+00  0.00000000E+00
  0.00000000E+00  0.00000000E+00  0.00000000E+00
  0.00000000E+00  0.00000000E+00  0.00000000E+00
  0.00000000E+00  0.00000000E+00  0.00000000E+00
  0.00000000E+00  0.00000000E+00  0.00000000E+00
  0.00000000E+00  0.00000000E+00  0.00000000E+00
  0.00000000E+00  0.00000000E+00  0.00000000E+00
  0.00000000E+00  0.00000000E+00  0.00000000E+00
  0.00000000E+00  0.00000000E+00  0.00000000E+00
  0.00000000E+00  0.00000000E+00  0.00000000E+00
  0.00000000E+00  0.00000000E+00  0.00000000E+00
  0.00000000E+00  0.00000000E+00  0.00000000E+00
  0.00000000E+00  0.00000000E+00  0.00000000E+00
  0.00000000E+00  0.00000000E+00  0.00000000E+00
  0.00000000E+00  0.00000000E+00  0.00000000E+00
  0.00000000E+00  0.00000000E+00  0.00000000E+00
  0.00000000E+00  0.00000000E+00  0.00000000E+00
  0.00000000E+00  0.00000000E+00  0.00000000E+00
  0.00000000E+00  0.00000000E+00  0.00000000E+00
  0.00000000E+00  0.00000000E+00  0.00000000E+00
  0.00000000E+00  0.00000000E+00  0.00000000E+00
  0.00000000E+00  0.00000000E+00  0.00000000E+00
  0.00000000E+00  0.00000000E+00  0.00000000E+00
  0.00000000E+00  0.00000000E+00  0.00000000E+00
  0.00000000E+00  0.00000000E+00  0.00000000E+00
  0.00000000E+00  0.00000000E+00  0.00000000E+00
  0.00000000E+00  0.00000000E+00  0.00000000E+00
  0.00000000E+00  0.00000000E+00  0.00000000E+00
  0.00000000E+00  0.00000000E+00  0.00000000E+00
  0.00000000E+00  0.00000000E+00  0.00000000E+00
  0.00000000E+00  0.00000000E+00  0.00000000E+00
  0.00000000E+00  0.00000000E+00  0.00000000E+00
  0.00000000E+00  0.00000000E+00  0.00000000E+00
  0.00000000E+00  0.00000000E+00  0.00000000E+00
  0.00000000E+00  0.00000000E+00  0.00000000E+00
  0.00000000E+00  0.00000000E+00  0.00000000E+00
  0.00000000E+00  0.00000000E+00  0.00000000E+00
  0.00000000E+00  0.00000000E+00  0.00000000E+00
  0.00000000E+00  0.00000000E+00  0.00000000E+00
  0.00000000E+00  0.00000000E+00  0.00000000E+00
  0.00000000E+00  0.00000000E+00  0.00000000E+00
  0.00000000E+00  0.00000000E+00  0.00000000E+00
  0.00000000E+00  0.00000000E+00  0.00000000E+00
  0.00000000E+00  0.00000000E+00  0.00000000E+00
  0.00000000E+00  0.00000000E+00  0.00000000E+00
  0.00000000E+00  0.00000000E+00  0.00000000E+00
  0.00000000E+00  0.00000000E+00  0.00000000E+00
  0.00000000E+00  0.00000000E+00  0.00000000E+00
  0.00000000E+00  0.00000000E+00  0.00000000E+00
  0.00000000E+00  0.00000000E+00  0.00000000E+00
  0.00000000E+00  0.00000000E+00  0.00000000E+00
  0.00000000E+00  0.00000000E+00  0.00000000E+00
  0.00000000E+00  0.00000000E+00  0.00000000E+00
  0.00000000E+00  0.00000000E+00  0.00000000E+00
  0.00000000E+00  0.00000000E+00  0.00000000E+00
  0.00000000E+00  0.00000000E+00  0.00000000E+00
  0.00000000E+00  0.00000000E+00  0.00000000E+00
  0.00000000E+00  0.00000000E+00  0.00000000E+00
  0.00000000E+00  0.00000000E+00  0.00000000E+00
  0.00000000E+00  0.00000000E+00  0.00000000E+00
  0.00000000E+00  0.00000000E+00  0.00000000E+00
  0.00000000E+00  0.00000000E+00  0.00000000E+00
  0.00000000E+00  0.00000000E+00  0.00000000E+00
  0.00000000E+00  0.00000000E+00  0.00000000E+00
  0.00000000E+00  0.00000000E+00  0.00000000E+00
  0.00000000E+00  0.00000000E+00  0.00000000E+00
  0.00000000E+00  0.00000000E+00  0.00000000E+00
  0.00000000E+00  0.00000000E+00  0.00000000E+00
  0.00000000E+00  0.00000000E+00  0.00000000E+00
  0.00000000E+00  0.00000000E+00  0.00000000E+00
  0.00000000E+00  0.00000000E+00  0.00000000E+00
  0.00000000E+00  0.00000000E+00  0.00000000E+00
  0.00000000E+00  0.00000000E+00  0.00000000E+00
  0.00000000E+00  0.00000000E+00  0.00000000E+00
  0.00000000E+00  0.00000000E+00  0.00000000E+00
  0.00000000E+00  0.00000000E+00  0.00000000E+00
  0.00000000E+00  0.00000000E+00  0.00000000E+00
  0.00000000E+00  0.00000000E+00  0.00000000E+00
  0.00000000E+00  0.00000000E+00  0.00000000E+00
  0.00000000E+00  0.00000000E+00  0.00000000E+00
  0.00000000E+00  0.00000000E+00  0.00000000E+00
  0.00000000E+00  0.00000000E+00  0.00000000E+00
  0.00000000E+00  0.00000000E+00  0.00000000E+00
  0.00000000E+00  0.00000000E+00  0.00000000E+00
  0.00000000E+00  0.00000000E+00  0.00000000E+00
  0.00000000E+00  0.00000000E+00  0.00000000E+00
  0.00000000E+00  0.00000000E+00  0.00000000E+00
  0.00000000E+00  0.00000000E+00  0.00000000E+00
  0.00000000E+00  0.00000000E+00  0.00000000E+00
  0.00000000E+00  0.00000000E+00  0.00000000E+00
  0.00000000E+00  0.00000000E+00  0.00000000E+00
  0.00000000E+00  0.00000000E+00  0.00000000E+00
  0.00000000E+00  0.00000000E+00  0.00000000E+00
  0.00000000E+00  0.00000000E+00  0.00000000E+00
  0.00000000E+00  0.00000000E+00  0.00000000E+00
  0.00000000E+00  0.00000000E+00  0.00000000E+00
  0.00000000E+00  0.00000000E+00  0.00000000E+00
  0.00000000E+00  0.00000000E+00  0.00000000E+00
  0.00000000E+00  0.00000000E+00  0.00000000E+00
  0.00000000E+00  0.00000000E+00  0.00000000E+00
  0.00000000E+00  0.00000000E+00  0.00000000E+00
  0.00000000E+00  0.00000000E+00  0.00000000E+00
  0.00000000E+00  0.00000000E+00  0.00000000E+00
  0.00000000E+00  0.00000000E+00  0.00000000E+00
  0.00000000E+00  0.00000000E+00  0.00000000E+00
  0.00000000E+00  0.00000000E+00  0.00000000E+00
  0.00000000E+00  0.00000000E+00  0.00000000E+00
  0.00000000E+00  0.00000000E+00  0.00000000E+00
  0.00000000E+00  0.00000000E+00  0.00000000E+00
  0.00000000E+00  0.00000000E+00  0.00000000E+00
  0.00000000E+00  0.00000000E+00  0.00000000E+00
  0.00000000E+00  0.00000000E+00  0.00000000E+00
  0.00000000E+00  0.00000000E+00  0.00000000E+00
  0.00000000E+00  0.00000000E+00  0.00000000E+00
  0.00000000E+00  0.00000000E+00  0.00000000E+00
  0.00000000E+00  0.00000000E+00  0.00000000E+00
  0.00000000E+00  0.00000000E+00  0.00000000E+00
  0.00000000E+00  0.00000000E+00  0.00000000E+00
  0.00000000E+00  0.00000000E+00  0.00000000E+00
  0.00000000E+00  0.00000000E+00  0.00000000E+00
  0.00000000E+00  0.00000000E+00  0.00000000E+00
  0.00000000E+00  0.00000000E+00  0.00000000E+00
  0.00000000E+00  0.00000000E+00  0.00000000E+00
  0.00000000E+00  0.00000000E+00  0.00000000E+00
