# Supplementary material for: Rational Design of Metal-Doped Graphitic Materials for Enhanced Lithium–Sulfur Batteries
Source: ACS Nano. 2025 Oct 14;19(42):37013–26. doi: 10.1021/acsnano.5c10546 (PMC12574205; doi:10.1021/acsnano.5c10546)
Supplement: Supplementary file 2 [file nn5c10546_si_002.zip › CONTCAR_Ti]

Comment                                 
   1.00000000000000     
    19.6479999999999997    0.0000000000000000    0.0000000000000000
     0.0000000000000013   21.2696000000000005    0.0000000000000000
     0.0000000000000012    0.0000000000000012   20.0000000000000000
   C    N    Li   S    Ti
   154     4     2     1     1
Selective dynamics
Direct
  0.0019147199681315  0.0049594252177389  0.1649553728499643   T   T   T
  0.0019829734611701  0.2047818464261343  0.1629472440594743   T   T   T
  0.0021111612207385  0.4045420373217172  0.1536477818103897   T   T   T
  0.0021887738748022  0.6048894714511170  0.1496216806711990   T   T   T
  0.0020146961295021  0.8051181829222297  0.1567966039450944   T   T   T
  0.1270471730923154  0.0049600005621073  0.1703804321884781   T   T   T
  0.1270417225319571  0.2048969351549993  0.1691480119253980   T   T   T
  0.1266522356245754  0.4047483846654085  0.1626007587464743   T   T   T
  0.1264000951064476  0.6049825354668349  0.1590983376863854   T   T   T
  0.1267993931866382  0.8050835861255525  0.1645373186089674   T   T   T
  0.2522342258021606  0.0048191617163646  0.1754990760617170   T   T   T
  0.2522946906036314  0.2052692017478887  0.1756253705813077   T   T   T
  0.2513696853017902  0.4051797399866394  0.1737999911088331   T   T   T
  0.2503232159663560  0.6048745347507751  0.1711484401134960   T   T   T
  0.2517800566341126  0.8048276443791190  0.1728051388896091   T   T   T
  0.3773020467519190  0.0044934599354892  0.1774461984219737   T   T   T
  0.3774625426830548  0.2057088856923527  0.1788572566437594   T   T   T
  0.3768937132405181  0.4066886584706461  0.1818694224550562   T   T   T
  0.3740039158049877  0.6048438901165752  0.1838468772293079   T   T   T
  0.3772646895754174  0.8035353306022412  0.1771856243968402   T   T   T
  0.5019952811944266  0.0044421441362596  0.1742290935571199   T   T   T
  0.5020903649879270  0.2057890908847610  0.1758897927209325   T   T   T
  0.5021509059550006  0.4092112363868761  0.1771480764232586   T   T   T
  0.5020345995607677  0.8020102139118915  0.1729996865542931   T   T   T
  0.6265407241810947  0.0045005332154623  0.1678173475429398   T   T   T
  0.6265265294346504  0.2056704048287849  0.1684644341759173   T   T   T
  0.6269888927285469  0.4061660781236904  0.1626115390579435   T   T   T
  0.6284181652728976  0.6052826775510411  0.1578351528517072   T   T   T
  0.6266045357689252  0.8038099361258160  0.1622327051761183   T   T   T
  0.7514909705153375  0.0048373658443961  0.1627817342652403   T   T   T
  0.7515654720822688  0.2051666470146551  0.1621472991347850   T   T   T
  0.7522042871280161  0.4050358366990017  0.1540091058516811   T   T   T
  0.7530879559924675  0.6048748682302642  0.1494252649639083   T   T   T
  0.7518173455191399  0.8048893253485703  0.1547549612649510   T   T   T
  0.8767378261729676  0.0049675505657025  0.1618081514175700   T   T   T
  0.8768355246854949  0.2048634636773042  0.1600698968913322   T   T   T
  0.8772892454836816  0.4046627227753720  0.1505444070490183   T   T   T
  0.8776633100682008  0.6049572570449711  0.1457822031610579   T   T   T
  0.8770461662923178  0.8051612827180181  0.1528952098870839   T   T   T
  0.0645367630084798  0.0382673443628911  0.1679812745544226   T   T   T
  0.0645862734215308  0.2380930559958883  0.1646830477183703   T   T   T
  0.0645238113106513  0.4379931808831881  0.1563144649907339   T   T   T
  0.0644358674240756  0.6383818320569374  0.1543076612663858   T   T   T
  0.0644954121057447  0.8383869359675368  0.1618852378663834   T   T   T
  0.1897060515349172  0.0382672215969218  0.1734805536775504   T   T   T
  0.1896436912156780  0.2383447947250197  0.1719202797174935   T   T   T
  0.1888247192667341  0.4382682453890031  0.1673604379597715   T   T   T
  0.1884507701972933  0.6384556845962538  0.1652476184370731   T   T   T
  0.1894311077760489  0.8382717899729105  0.1696803766631887   T   T   T
  0.3147640035207502  0.0381800983549775  0.1773439739354566   T   T   T
  0.3147610526788509  0.2389615529081748  0.1778254844880280   T   T   T
  0.3130832285996937  0.4386804452132346  0.1789293879974804   T   T   T
  0.3121853689604093  0.6379618947612464  0.1770634003176009   T   T   T
  0.3146010569280258  0.8374966884599161  0.1757395316332015   T   T   T
  0.4396639337561152  0.0381234501519424  0.1767779261213608   T   T   T
  0.4398757277703950  0.2395721990922986  0.1784626549851874   T   T   T
  0.4386710483261011  0.4420001022965791  0.1839903386729963   T   T   T
  0.4399551583936697  0.8365351234461524  0.1760143714913214   T   T   T
  0.5643029882696137  0.0381462096729425  0.1715703069544876   T   T   T
  0.5642495663991375  0.2395985805367257  0.1721142281266879   T   T   T
  0.5657794695251931  0.4413330531884543  0.1680934493258282   T   T   T
  0.5640645382369570  0.8365746913478164  0.1681908275969527   T   T   T
  0.6890055457402906  0.0381747558344725  0.1654803355738879   T   T   T
  0.6891278649023125  0.2388225703102292  0.1641441092780733   T   T   T
  0.6901642988920980  0.4386140156678679  0.1564987476601754   T   T   T
  0.6909949666755774  0.6380225955462898  0.1534116680965718   T   T   T
  0.6890910348455442  0.8376638416475802  0.1593658831927793   T   T   T
  0.8140524564060457  0.0382682594857936  0.1622518382720735   T   T   T
  0.8141988588127239  0.2382764757107934  0.1592792814746102   T   T   T
  0.8148458526246949  0.4381512169479994  0.1501049366723235   T   T   T
  0.8152113380784450  0.6384313232129624  0.1470039599915170   T   T   T
  0.8142444671629293  0.8383608804240047  0.1548268522879887   T   T   T
  0.9392767116642068  0.0382682273788281  0.1635023917165603   T   T   T
  0.9393999011662246  0.2380636239582569  0.1595816535436005   T   T   T
  0.9397350320700718  0.4379429651497591  0.1497663898541453   T   T   T
  0.9398621547193644  0.6383904037978214  0.1472965653200761   T   T   T
  0.9394137390425779  0.8384481623540661  0.1560109515386383   T   T   T
  0.0645632776681830  0.1049376804889874  0.1679496287585870   T   T   T
  0.0645723126534570  0.3047625177575349  0.1619189947908904   T   T   T
  0.0644515030806152  0.5047568379366402  0.1543952276431745   T   T   T
  0.0644939411511921  0.7051477753358679  0.1561194144629639   T   T   T
  0.0645026756545229  0.9050752642404797  0.1646513225700786   T   T   T
  0.1897396445479048  0.1049596928472169  0.1736287286517651   T   T   T
  0.1894880893450726  0.3049471200710153  0.1705141584052723   T   T   T
  0.1884399948280982  0.5047265170895932  0.1657544974723041   T   T   T
  0.1888327003753833  0.7049119126961068  0.1664237469715697   T   T   T
  0.1895778133003951  0.9048704809976797  0.1712780517619131   T   T   T
  0.3147901720311528  0.1050565118681230  0.1777065597016856   T   T   T
  0.3146634298926626  0.3057903831552325  0.1778264689121742   T   T   T
  0.3121393101299494  0.5053042452043234  0.1784795181552901   T   T   T
  0.3131042846045573  0.7045729292652074  0.1767801472033282   T   T   T
  0.3146847577269001  0.9043221327827013  0.1761247483534523   T   T   T
  0.4396895778271582  0.1051110407506602  0.1773617251544962   T   T   T
  0.4400547387285135  0.3067808377564153  0.1791190018213796   T   T   T
  0.4386241651933710  0.7013027998825765  0.1807281358241519   T   T   T
  0.4397688779378576  0.9037173809160763  0.1758345970796056   T   T   T
  0.5643322343483766  0.1051046243829948  0.1722251135568244   T   T   T
  0.5641477379246244  0.3067247559456762  0.1714042775645423   T   T   T
  0.5657667805349675  0.7019444406685350  0.1653415403846687   T   T   T
  0.5641502934072232  0.9036936124070541  0.1694203701014512   T   T   T
  0.6890237607353759  0.1050430727892537  0.1659175999460184   T   T   T
  0.6891428283781481  0.3055772134325427  0.1619702310785434   T   T   T
  0.6910189686912861  0.5051338377067718  0.1547192422683001   T   T   T
  0.6901573565665604  0.7045690765867023  0.1542183328284776   T   T   T
  0.6890565745178276  0.9044155621792880  0.1620171840447978   T   T   T
  0.8140752654825074  0.1049284465685917  0.1624526396054041   T   T   T
  0.8142844619417799  0.3048467428337117  0.1563062698546569   T   T   T
  0.8152013965646229  0.5046990697355112  0.1478798233600910   T   T   T
  0.8148510489104454  0.7050008981186155  0.1485916419550655   T   T   T
  0.8141627589403601  0.9049297732521816  0.1582043437641495   T   T   T
  0.9392993883180188  0.1049174554794876  0.1634793283486279   T   T   T
  0.9394616369020049  0.3047055280647669  0.1563396543142862   T   T   T
  0.9398601872900826  0.5047278086809615  0.1475593654904324   T   T   T
  0.9397309561422236  0.7051819061505163  0.1493477570593351   T   T   T
  0.9393403730543766  0.9050904478470917  0.1594751667006894   T   T   T
  0.0019566124394774  0.1382224731892190  0.1648668638556700   T   T   T
  0.0020778756109423  0.3380065367105063  0.1568578489162960   T   T   T
  0.0022005683413376  0.5382261549926688  0.1496566504777884   T   T   T
  0.0020763089800870  0.7385808982299221  0.1535182895684480   T   T   T
  0.0018935874705067  0.9383843242764136  0.1630402223090278   T   T   T
  0.1270813911443493  0.1382492883787288  0.1704749892127164   T   T   T
  0.1268470872862791  0.3380832030896982  0.1649401571198868   T   T   T
  0.1264049421899275  0.5381711783541219  0.1591941820382743   T   T   T
  0.1266274472796926  0.7384138345797787  0.1620872256556519   T   T   T
  0.1269623388057349  0.9382980956528073  0.1689312855074307   T   T   T
  0.2522729761795223  0.1384252324890200  0.1760269223255226   T   T   T
  0.2518056798358460  0.3384065151752372  0.1743498291990086   T   T   T
  0.2503047118958286  0.5383351086886589  0.1716104865219392   T   T   T
  0.2513732305603502  0.7380590887928375  0.1721797770225978   T   T   T
  0.2522123639576550  0.9379836170268527  0.1746670224567805   T   T   T
  0.3773407145075651  0.1387575433502100  0.1784023717749635   T   T   T
  0.3773352240644138  0.3397856332109336  0.1799397510736319   T   T   T
  0.3739240246982214  0.5385412387601075  0.1850711885042704   T   T   T
  0.3768198152172302  0.7366436764167287  0.1790746747324783   T   T   T
  0.3773758220462136  0.9375647995083713  0.1769827635216122   T   T   T
  0.5020540521150998  0.1388085226796273  0.1755061307170629   T   T   T
  0.5021247006012176  0.3413438728171007  0.1763274214946387   T   T   T
  0.5021470506056246  0.7341419457502401  0.1739267229611803   T   T   T
  0.5019987642317238  0.9374753474122240  0.1735449325645237   T   T   T
  0.6265886861296153  0.1387438545081125  0.1689494211621455   T   T   T
  0.6266767555279372  0.3394462477218372  0.1652889212174729   T   T   T
  0.6284485058580402  0.5378852100420801  0.1586688803684460   T   T   T
  0.6269613107257216  0.7370774972578129  0.1597923743807750   T   T   T
  0.6264545001003704  0.9375883816864591  0.1663700209765714   T   T   T
  0.7515323926187428  0.1383794049772518  0.1634242821751000   T   T   T
  0.7518568136547229  0.3383313389098180  0.1569973065644391   T   T   T
  0.7530837617874333  0.5382562264052104  0.1499868305522491   T   T   T
  0.7521814258777256  0.7381624309952648  0.1517909376681545   T   T   T
  0.7515097778927368  0.9380584734430986  0.1608176677813693   T   T   T
  0.8767752620754067  0.1382259232921114  0.1619528164436424   T   T   T
  0.8770686497416579  0.3380090018297033  0.1538667547509198   T   T   T
  0.8776523903914561  0.5381559292019216  0.1460666576260601   T   T   T
  0.8772927211817781  0.7384884781072527  0.1495132947464345   T   T   T
  0.8768042145488224  0.9383205627341636  0.1597266273495884   T   T   T
  0.4361219340248401  0.6356661752802051  0.1886768711385132   T   T   T
  0.5680152231678305  0.6374777957850187  0.1642407968676956   T   T   T
  0.4360494788022534  0.5077112520923521  0.1916702024516463   T   T   T
  0.5680818578515411  0.5057683549052382  0.1659980900680234   T   T   T
  0.4299384778285151  0.4985092250643423  0.2959516079030334   T   T   T
  0.4397199849314897  0.6595117998705107  0.2915167967644677   T   T   T
  0.5044210503158998  0.5761591994941816  0.3279638054830362   T   T   T
  0.5125172443585227  0.5721412885359929  0.2134833020985631   T   T   T
 
  0.00000000E+00  0.00000000E+00  0.00000000E+00
  0.00000000E+00  0.00000000E+00  0.00000000E+00
  0.00000000E+00  0.00000000E+00  0.00000000E+00
  0.00000000E+00  0.00000000E+00  0.00000000E+00
  0.00000000E+00  0.00000000E+00  0.00000000E+00
  0.00000000E+00  0.00000000E+00  0.00000000E+00
  0.00000000E+00  0.00000000E+00  0.00000000E+00
  0.00000000E+00  0.00000000E+00  0.00000000E+00
  0.00000000E+00  0.00000000E+00  0.00000000E+00
  0.00000000E+00  0.00000000E+00  0.00000000E+00
  0.00000000E+00  0.00000000E+00  0.00000000E+00
  0.00000000E+00  0.00000000E+00  0.00000000E+00
  0.00000000E+00  0.00000000E+00  0.00000000E+00
  0.00000000E+00  0.00000000E+00  0.00000000E+00
  0.00000000E+00  0.00000000E+00  0.00000000E+00
  0.00000000E+00  0.00000000E+00  0.00000000E+00
  0.00000000E+00  0.00000000E+00  0.00000000E+00
  0.00000000E+00  0.00000000E+00  0.00000000E+00
  0.00000000E+00  0.00000000E+00  0.00000000E+00
  0.00000000E+00  0.00000000E+00  0.00000000E+00
  0.00000000E+00  0.00000000E+00  0.00000000E+00
  0.00000000E+00  0.00000000E+00  0.00000000E+00
  0.00000000E+00  0.00000000E+00  0.00000000E+00
  0.00000000E+00  0.00000000E+00  0.00000000E+00
  0.00000000E+00  0.00000000E+00  0.00000000E+00
  0.00000000E+00  0.00000000E+00  0.00000000E+00
  0.00000000E+00  0.00000000E+00  0.00000000E+00
  0.00000000E+00  0.00000000E+00  0.00000000E+00
  0.00000000E+00  0.00000000E+00  0.00000000E+00
  0.00000000E+00  0.00000000E+00  0.00000000E+00
  0.00000000E+00  0.00000000E+00  0.00000000E+00
  0.00000000E+00  0.00000000E+00  0.00000000E+00
  0.00000000E+00  0.00000000E+00  0.00000000E+00
  0.00000000E+00  0.00000000E+00  0.00000000E+00
  0.00000000E+00  0.00000000E+00  0.00000000E+00
  0.00000000E+00  0.00000000E+00  0.00000000E+00
  0.00000000E+00  0.00000000E+00  0.00000000E+00
  0.00000000E+00  0.00000000E+00  0.00000000E+00
  0.00000000E+00  0.00000000E+00  0.00000000E+00
  0.00000000E+00  0.00000000E+00  0.00000000E+00
  0.00000000E+00  0.00000000E+00  0.00000000E+00
  0.00000000E+00  0.00000000E+00  0.00000000E+00
  0.00000000E+00  0.00000000E+00  0.00000000E+00
  0.00000000E+00  0.00000000E+00  0.00000000E+00
  0.00000000E+00  0.00000000E+00  0.00000000E+00
  0.00000000E+00  0.00000000E+00  0.00000000E+00
  0.00000000E+00  0.00000000E+00  0.00000000E+00
  0.00000000E+00  0.00000000E+00  0.00000000E+00
  0.00000000E+00  0.00000000E+00  0.00000000E+00
  0.00000000E+00  0.00000000E+00  0.00000000E+00
  0.00000000E+00  0.00000000E+00  0.00000000E+00
  0.00000000E+00  0.00000000E+00  0.00000000E+00
  0.00000000E+00  0.00000000E+00  0.00000000E+00
  0.00000000E+00  0.00000000E+00  0.00000000E+00
  0.00000000E+00  0.00000000E+00  0.00000000E+00
  0.00000000E+00  0.00000000E+00  0.00000000E+00
  0.00000000E+00  0.00000000E+00  0.00000000E+00
  0.00000000E+00  0.00000000E+00  0.00000000E+00
  0.00000000E+00  0.00000000E+00  0.00000000E+00
  0.00000000E+00  0.00000000E+00  0.00000000E+00
  0.00000000E+00  0.00000000E+00  0.00000000E+00
  0.00000000E+00  0.00000000E+00  0.00000000E+00
  0.00000000E+00  0.00000000E+00  0.00000000E+00
  0.00000000E+00  0.00000000E+00  0.00000000E+00
  0.00000000E+00  0.00000000E+00  0.00000000E+00
  0.00000000E+00  0.00000000E+00  0.00000000E+00
  0.00000000E+00  0.00000000E+00  0.00000000E+00
  0.00000000E+00  0.00000000E+00  0.00000000E+00
  0.00000000E+00  0.00000000E+00  0.00000000E+00
  0.00000000E+00  0.00000000E+00  0.00000000E+00
  0.00000000E+00  0.00000000E+00  0.00000000E+00
  0.00000000E+00  0.00000000E+00  0.00000000E+00
  0.00000000E+00  0.00000000E+00  0.00000000E+00
  0.00000000E+00  0.00000000E+00  0.00000000E+00
  0.00000000E+00  0.00000000E+00  0.00000000E+00
  0.00000000E+00  0.00000000E+00  0.00000000E+00
  0.00000000E+00  0.00000000E+00  0.00000000E+00
  0.00000000E+00  0.00000000E+00  0.00000000E+00
  0.00000000E+00  0.00000000E+00  0.00000000E+00
  0.00000000E+00  0.00000000E+00  0.00000000E+00
  0.00000000E+00  0.00000000E+00  0.00000000E+00
  0.00000000E+00  0.00000000E+00  0.00000000E+00
  0.00000000E+00  0.00000000E+00  0.00000000E+00
  0.00000000E+00  0.00000000E+00  0.00000000E+00
  0.00000000E+00  0.00000000E+00  0.00000000E+00
  0.00000000E+00  0.00000000E+00  0.00000000E+00
  0.00000000E+00  0.00000000E+00  0.00000000E+00
  0.00000000E+00  0.00000000E+00  0.00000000E+00
  0.00000000E+00  0.00000000E+00  0.00000000E+00
  0.00000000E+00  0.00000000E+00  0.00000000E+00
  0.00000000E+00  0.00000000E+00  0.00000000E+00
  0.00000000E+00  0.00000000E+00  0.00000000E+00
  0.00000000E+00  0.00000000E+00  0.00000000E+00
  0.00000000E+00  0.00000000E+00  0.00000000E+00
  0.00000000E+00  0.00000000E+00  0.00000000E+00
  0.00000000E+00  0.00000000E+00  0.00000000E+00
  0.00000000E+00  0.00000000E+00  0.00000000E+00
  0.00000000E+00  0.00000000E+00  0.00000000E+00
  0.00000000E+00  0.00000000E+00  0.00000000E+00
  0.00000000E+00  0.00000000E+00  0.00000000E+00
  0.00000000E+00  0.00000000E+00  0.00000000E+00
  0.00000000E+00  0.00000000E+00  0.00000000E+00
  0.00000000E+00  0.00000000E+00  0.00000000E+00
  0.00000000E+00  0.00000000E+00  0.00000000E+00
  0.00000000E+00  0.00000000E+00  0.00000000E+00
  0.00000000E+00  0.00000000E+00  0.00000000E+00
  0.00000000E+00  0.00000000E+00  0.00000000E+00
  0.00000000E+00  0.00000000E+00  0.00000000E+00
  0.00000000E+00  0.00000000E+00  0.00000000E+00
  0.00000000E+00  0.00000000E+00  0.00000000E+00
  0.00000000E+00  0.00000000E+00  0.00000000E+00
  0.00000000E+00  0.00000000E+00  0.00000000E+00
  0.00000000E+00  0.00000000E+00  0.00000000E+00
  0.00000000E+00  0.00000000E+00  0.00000000E+00
  0.00000000E+00  0.00000000E+00  0.00000000E+00
  0.00000000E+00  0.00000000E+00  0.00000000E+00
  0.00000000E+00  0.00000000E+00  0.00000000E+00
  0.00000000E+00  0.00000000E+00  0.00000000E+00
  0.00000000E+00  0.00000000E+00  0.00000000E+00
  0.00000000E+00  0.00000000E+00  0.00000000E+00
  0.00000000E+00  0.00000000E+00  0.00000000E+00
  0.00000000E+00  0.00000000E+00  0.00000000E+00
  0.00000000E+00  0.00000000E+00  0.00000000E+00
  0.00000000E+00  0.00000000E+00  0.00000000E+00
  0.00000000E+00  0.00000000E+00  0.00000000E+00
  0.00000000E+00  0.00000000E+00  0.00000000E+00
  0.00000000E+00  0.00000000E+00  0.00000000E+00
  0.00000000E+00  0.00000000E+00  0.00000000E+00
  0.00000000E+00  0.00000000E+00  0.00000000E+00
  0.00000000E+00  0.00000000E+00  0.00000000E+00
  0.00000000E+00  0.00000000E+00  0.00000000E+00
  0.00000000E+00  0.00000000E+00  0.00000000E+00
  0.00000000E+00  0.00000000E+00  0.00000000E+00
  0.00000000E+00  0.00000000E+00  0.00000000E+00
  0.00000000E+00  0.00000000E+00  0.00000000E+00
  0.00000000E+00  0.00000000E+00  0.00000000E+00
  0.00000000E+00  0.00000000E+00  0.00000000E+00
  0.00000000E+00  0.00000000E+00  0.00000000E+00
  0.00000000E+00  0.00000000E+00  0.00000000E+00
  0.00000000E+00  0.00000000E+00  0.00000000E+00
  0.00000000E+00  0.00000000E+00  0.00000000E+00
  0.00000000E+00  0.00000000E+00  0.00000000E+00
  0.00000000E+00  0.00000000E+00  0.00000000E+00
  0.00000000E+00  0.00000000E+00  0.00000000E+00
  0.00000000E+00  0.00000000E+00  0.00000000E+00
  0.00000000E+00  0.00000000E+00  0.00000000E+00
  0.00000000E+00  0.00000000E+00  0.00000000E+00
  0.00000000E+00  0.00000000E+00  0.00000000E+00
  0.00000000E+00  0.00000000E+00  0.00000000E+00
  0.00000000E+00  0.00000000E+00  0.00000000E+00
  0.00000000E+00  0.00000000E+00  0.00000000E+00
  0.00000000E+00  0.00000000E+00  0.00000000E+00
  0.00000000E+00  0.00000000E+00  0.00000000E+00
  0.00000000E+00  0.00000000E+00  0.00000000E+00
  0.00000000E+00  0.00000000E+00  0.00000000E+00
  0.00000000E+00  0.00000000E+00  0.00000000E+00
  0.00000000E+00  0.00000000E+00  0.00000000E+00
  0.00000000E+00  0.00000000E+00  0.00000000E+00
  0.00000000E+00  0.00000000E+00  0.00000000E+00
  0.00000000E+00  0.00000000E+00  0.00000000E+00
  0.00000000E+00  0.00000000E+00  0.00000000E+00
  0.00000000E+00  0.00000000E+00  0.00000000E+00
