# Supplementary material for: Rational Design of Metal-Doped Graphitic Materials for Enhanced Lithium–Sulfur Batteries
Source: ACS Nano. 2025 Oct 14;19(42):37013–26. doi: 10.1021/acsnano.5c10546 (PMC12574205; doi:10.1021/acsnano.5c10546)
Supplement: Supplementary file 2 [file nn5c10546_si_002.zip › CONTCAR_V]

Comment                                 
   1.00000000000000     
    19.6479999999999997    0.0000000000000000    0.0000000000000000
     0.0000000000000013   21.2696000000000005    0.0000000000000000
     0.0000000000000012    0.0000000000000012   20.0000000000000000
   C    N    Li   S    V 
   154     4     2     1     1
Selective dynamics
Direct
  0.0009582120640219  0.0037216435176033  0.1656012762170879   T   T   T
  0.0009489331585031  0.2035484008515573  0.1633102406224836   T   T   T
  0.0009933590060844  0.4034511316518368  0.1586149443117546   T   T   T
  0.0010600523808208  0.6036766548123301  0.1577349140982733   T   T   T
  0.0009658386886109  0.8038257021659874  0.1623647547902345   T   T   T
  0.1261405982216317  0.0036934287061495  0.1713195086250736   T   T   T
  0.1260939631105886  0.2036382282985398  0.1692037048593353   T   T   T
  0.1256407804221538  0.4035639331225102  0.1666141808714476   T   T   T
  0.1253386997115057  0.6037272157188514  0.1669767534917166   T   T   T
  0.1257867076542152  0.8037717839161240  0.1706225578907096   T   T   T
  0.2513719958868932  0.0034656560868105  0.1762263429213100   T   T   T
  0.2514050545077210  0.2040640373244517  0.1740740225921432   T   T   T
  0.2505889029311529  0.4039552519523201  0.1750288173236586   T   T   T
  0.2495103704087057  0.6035556454893509  0.1771126987438728   T   T   T
  0.2508640088253914  0.8034087529656195  0.1784387952264754   T   T   T
  0.3763824813901128  0.0031681169635481  0.1772441417634193   T   T   T
  0.3764876752486749  0.2045016983471906  0.1747086290963352   T   T   T
  0.3763912464192754  0.4058583815716958  0.1790158139467018   T   T   T
  0.3733933908706638  0.6031521231635076  0.1862861983672887   T   T   T
  0.3765304241273040  0.8018273439998340  0.1807955842963183   T   T   T
  0.5009875242896140  0.0031410983423586  0.1728258215915232   T   T   T
  0.5009532096523435  0.2045484758677341  0.1695696757438952   T   T   T
  0.5010626753473330  0.4080168552378392  0.1692338190243948   T   T   T
  0.5010116398799076  0.8005877550738890  0.1736100291362756   T   T   T
  0.6254743031372715  0.0032346134951815  0.1661576478319787   T   T   T
  0.6253355685726594  0.2043597889384297  0.1625365502500726   T   T   T
  0.6255170210056107  0.4050248178836809  0.1550073400099262   T   T   T
  0.6268131817691327  0.6040493001100912  0.1536293820891017   T   T   T
  0.6254366821432702  0.8024985240138668  0.1623164931554108   T   T   T
  0.7504634895685630  0.0035723833832388  0.1620192692782903   T   T   T
  0.7504770457800580  0.2039056815977070  0.1588895325591652   T   T   T
  0.7510550249925489  0.4038876544308533  0.1520917049785578   T   T   T
  0.7518636485046386  0.6036867320674596  0.1528818124208542   T   T   T
  0.7507568537574358  0.8035600864709096  0.1570447674005822   T   T   T
  0.8757386175164955  0.0037008241825481  0.1620066282661127   T   T   T
  0.8757930358074991  0.2036409003450164  0.1593357357033121   T   T   T
  0.8762083476004247  0.4035479012573995  0.1534147040047775   T   T   T
  0.8765481305045493  0.6037361617156296  0.1526497694145727   T   T   T
  0.8760068105569253  0.8038235730329236  0.1572106067413215   T   T   T
  0.0636103194637231  0.0370055579103462  0.1682657760772450   T   T   T
  0.0635584786742093  0.2368444390763779  0.1655220594240508   T   T   T
  0.0634139724126732  0.4368552779857635  0.1619500089948739   T   T   T
  0.0633138999432199  0.6371143271749843  0.1625995318131779   T   T   T
  0.0634937772950921  0.8371127257272493  0.1669033853384300   T   T   T
  0.1888441254331917  0.0369707035779885  0.1737779946922625   T   T   T
  0.1886963949133438  0.2371215915275430  0.1716630224741017   T   T   T
  0.1878990762798005  0.4370522931893144  0.1710352416073548   T   T   T
  0.1874785117860701  0.6371448130107104  0.1727218262950593   T   T   T
  0.1885124622815962  0.8369007731634783  0.1749041746508128   T   T   T
  0.3138769947646650  0.0368820039075328  0.1768997202291757   T   T   T
  0.3138820210340189  0.2378270997356041  0.1749600257605958   T   T   T
  0.3124337267135232  0.4374715426858651  0.1789655241163824   T   T   T
  0.3115773212852906  0.6366028693753509  0.1820750508209136   T   T   T
  0.3138376564039414  0.8359377122795207  0.1799757295542541   T   T   T
  0.4386772975420983  0.0368525852692704  0.1751256657424445   T   T   T
  0.4388070873328569  0.2383727950622134  0.1726513481273776   T   T   T
  0.4382409789517753  0.4412635481400440  0.1792047966478851   T   T   T
  0.4390255100416208  0.8350562123742346  0.1779940184445551   T   T   T
  0.5632380645013938  0.0368526991299540  0.1691165197065597   T   T   T
  0.5630410184944956  0.2382713682099873  0.1649877633574968   T   T   T
  0.5641965652725383  0.4398438806198813  0.1586065997834457   T   T   T
  0.5629691061465005  0.8352085973685096  0.1682018506393682   T   T   T
  0.6879399762816925  0.0369190326612676  0.1635552384545613   T   T   T
  0.6879661817964494  0.2375541298029412  0.1591017744165176   T   T   T
  0.6889572543926034  0.4375242494100722  0.1523613889432049   T   T   T
  0.6896729482271665  0.6368508539189228  0.1542986940901167   T   T   T
  0.6879550908612706  0.8363457072708781  0.1603361924068662   T   T   T
  0.8130341902931024  0.0370085932719194  0.1615562501558706   T   T   T
  0.8131398744118300  0.2370482029695334  0.1574858102858973   T   T   T
  0.8137455104849904  0.4370368118047235  0.1518231251708855   T   T   T
  0.8140692562541522  0.6371689092842898  0.1525609028849513   T   T   T
  0.8131797052590808  0.8370111433009523  0.1576411998388174   T   T   T
  0.9383031735877116  0.0370230914244419  0.1634793268017445   T   T   T
  0.9383605800646914  0.2368518976777310  0.1600352978308256   T   T   T
  0.9386266144321942  0.4368475292416322  0.1549378430378041   T   T   T
  0.9387445302931673  0.6371263722237168  0.1549886107200993   T   T   T
  0.9383880633974557  0.8371548426454422  0.1602196738222646   T   T   T
  0.0636115550397012  0.1036686917151673  0.1677296138739936   T   T   T
  0.0635094879690098  0.3035426753471727  0.1641966984309517   T   T   T
  0.0633375698323107  0.5035919274320212  0.1614771767068576   T   T   T
  0.0634124981749799  0.7038424640936917  0.1640448069338488   T   T   T
  0.0635332574884988  0.9038217358464309  0.1678233310675085   T   T   T
  0.1888409850723123  0.1036921658667000  0.1730910293235526   T   T   T
  0.1885576862451407  0.3037517396355895  0.1712019652708366   T   T   T
  0.1875064931525651  0.5035165589242512  0.1711321679277678   T   T   T
  0.1878653427922033  0.7036017868964658  0.1739535226823533   T   T   T
  0.1886557159281223  0.9035402388993934  0.1747090569547905   T   T   T
  0.3138821004958677  0.1037827097027695  0.1759998783343910   T   T   T
  0.3138691002923257  0.3047165712001419  0.1753655588876792   T   T   T
  0.3116042083252003  0.5039412840388557  0.1801272749097259   T   T   T
  0.3123854085358242  0.7031034218287066  0.1824852782466641   T   T   T
  0.3138690947348875  0.9028360926982799  0.1789116940819037   T   T   T
  0.4386637523853426  0.1038578104439737  0.1740238879877078   T   T   T
  0.4390099742875028  0.3056039310916940  0.1730233239038892   T   T   T
  0.4382121710275449  0.6992758109041326  0.1828499626922492   T   T   T
  0.4388412942762882  0.9022976953452803  0.1770382943842126   T   T   T
  0.5632165392785536  0.1038343782926832  0.1680639462297738   T   T   T
  0.5629229530816557  0.3054507730099867  0.1633903134671875   T   T   T
  0.5641862740077357  0.7008901827377979  0.1620617315399735   T   T   T
  0.5630838750021536  0.9023915809573729  0.1692392458678182   T   T   T
  0.6879417697802888  0.1037665586903603  0.1627757231801643   T   T   T
  0.6879433559364531  0.3043195295778891  0.1565713472671576   T   T   T
  0.6896656199959815  0.5039238226513794  0.1527896944595895   T   T   T
  0.6889572700289842  0.7032378969306062  0.1551223125815132   T   T   T
  0.6879750189952984  0.9031069001641576  0.1623493127048528   T   T   T
  0.8130430351681691  0.1036802824998270  0.1609778271351598   T   T   T
  0.8131842041028861  0.3036702863074258  0.1551059716916705   T   T   T
  0.8140686653979674  0.5035962999434084  0.1516159570801329   T   T   T
  0.8137546464857059  0.7037108809072056  0.1535850259796507   T   T   T
  0.8131297993469067  0.9036361570336067  0.1597770539319106   T   T   T
  0.9383095012829656  0.1036837993859141  0.1629890727299241   T   T   T
  0.9383739295125598  0.3035290958564574  0.1580885574086610   T   T   T
  0.9387431672830676  0.5036139049505263  0.1541765023706614   T   T   T
  0.9386445489602815  0.7038720400626081  0.1564194027672026   T   T   T
  0.9383488951658984  0.9038330199411140  0.1619846875515005   T   T   T
  0.0009791109704850  0.1369669745153847  0.1646305213313915   T   T   T
  0.0009605248967178  0.3368484822859827  0.1600691786501663   T   T   T
  0.0010643821294267  0.5370441594003876  0.1572682150858209   T   T   T
  0.0009973356256656  0.7372459433228467  0.1606016668690486   T   T   T
  0.0009404886167358  0.9371265476348655  0.1650765729884558   T   T   T
  0.1261586241222103  0.1369736911245212  0.1701225065382714   T   T   T
  0.1258282531162279  0.3368901827293713  0.1673455795142400   T   T   T
  0.1253429725597170  0.5369718095138295  0.1662947576574865   T   T   T
  0.1256078036095577  0.7371063034084756  0.1695660067337428   T   T   T
  0.1260612672797382  0.9370213600560422  0.1714194245069182   T   T   T
  0.2513835767355133  0.1371905567623439  0.1746679246680055   T   T   T
  0.2509189538864893  0.3372349978765106  0.1741703992093656   T   T   T
  0.2495185378605140  0.5370596798336337  0.1762040314372446   T   T   T
  0.2505334410163627  0.7366662212601823  0.1788173237936614   T   T   T
  0.2513793517208755  0.9365952122705150  0.1770289068774714   T   T   T
  0.3763663780639892  0.1375194884489753  0.1752441470135390   T   T   T
  0.3765389374227642  0.3388153441107924  0.1759282641619508   T   T   T
  0.3734018931896061  0.5373016859383174  0.1851978616742601   T   T   T
  0.3763531736052605  0.7347318768634487  0.1832266617050428   T   T   T
  0.3764954994782584  0.9361769248903192  0.1783528274312619   T   T   T
  0.5009446785695642  0.1375556396133366  0.1706699181914447   T   T   T
  0.5009689845087021  0.3400806831698779  0.1686717341742213   T   T   T
  0.5010881795258287  0.7326172184504777  0.1734959921195905   T   T   T
  0.5009815171492999  0.9361303377309095  0.1733947043612801   T   T   T
  0.6254499278037483  0.1374373424781090  0.1643501929879679   T   T   T
  0.6254044792369847  0.3381840611329107  0.1579220671351252   T   T   T
  0.6268226576542845  0.5368043965673169  0.1527051105174678   T   T   T
  0.6255277360589587  0.7356979820594096  0.1587792887910866   T   T   T
  0.6253515549992078  0.9362926851769543  0.1658225704799471   T   T   T
  0.7504701988564769  0.1371100792311823  0.1607222230399275   T   T   T
  0.7507655369439370  0.3371338757601057  0.1539607600105879   T   T   T
  0.7518695202575928  0.5370847700650458  0.1522728560931256   T   T   T
  0.7510517774164137  0.7368397005486219  0.1547152532013193   T   T   T
  0.7504605105927952  0.9367696068740609  0.1612115559915605   T   T   T
  0.8757520284778366  0.1369919383184479  0.1609850798705030   T   T   T
  0.8759913869039120  0.3368733199979754  0.1550662673010337   T   T   T
  0.8765520737134351  0.5370317723718607  0.1522478433132547   T   T   T
  0.8762239909366196  0.7371723795370376  0.1551963338527360   T   T   T
  0.8757793194131358  0.9370473863858865  0.1611089075896648   T   T   T
  0.4365865148269338  0.6327318078566404  0.1902450961032500   T   T   T
  0.5658178904321493  0.6360119922145168  0.1581388094992199   T   T   T
  0.4365958974328353  0.5076257001759279  0.1881408583312487   T   T   T
  0.5658290961649046  0.5047789279171606  0.1561738074781116   T   T   T
  0.4561775948739198  0.4883085694545140  0.2879537285974158   T   T   T
  0.4595204946832194  0.6520796139218139  0.2896512217165303   T   T   T
  0.5323037297758444  0.5685581708915416  0.3104259807951406   T   T   T
  0.5139690001163937  0.5698652330324158  0.2010647226234214   T   T   T
 
  0.00000000E+00  0.00000000E+00  0.00000000E+00
  0.00000000E+00  0.00000000E+00  0.00000000E+00
  0.00000000E+00  0.00000000E+00  0.00000000E+00
  0.00000000E+00  0.00000000E+00  0.00000000E+00
  0.00000000E+00  0.00000000E+00  0.00000000E+00
  0.00000000E+00  0.00000000E+00  0.00000000E+00
  0.00000000E+00  0.00000000E+00  0.00000000E+00
  0.00000000E+00  0.00000000E+00  0.00000000E+00
  0.00000000E+00  0.00000000E+00  0.00000000E+00
  0.00000000E+00  0.00000000E+00  0.00000000E+00
  0.00000000E+00  0.00000000E+00  0.00000000E+00
  0.00000000E+00  0.00000000E+00  0.00000000E+00
  0.00000000E+00  0.00000000E+00  0.00000000E+00
  0.00000000E+00  0.00000000E+00  0.00000000E+00
  0.00000000E+00  0.00000000E+00  0.00000000E+00
  0.00000000E+00  0.00000000E+00  0.00000000E+00
  0.00000000E+00  0.00000000E+00  0.00000000E+00
  0.00000000E+00  0.00000000E+00  0.00000000E+00
  0.00000000E+00  0.00000000E+00  0.00000000E+00
  0.00000000E+00  0.00000000E+00  0.00000000E+00
  0.00000000E+00  0.00000000E+00  0.00000000E+00
  0.00000000E+00  0.00000000E+00  0.00000000E+00
  0.00000000E+00  0.00000000E+00  0.00000000E+00
  0.00000000E+00  0.00000000E+00  0.00000000E+00
  0.00000000E+00  0.00000000E+00  0.00000000E+00
  0.00000000E+00  0.00000000E+00  0.00000000E+00
  0.00000000E+00  0.00000000E+00  0.00000000E+00
  0.00000000E+00  0.00000000E+00  0.00000000E+00
  0.00000000E+00  0.00000000E+00  0.00000000E+00
  0.00000000E+00  0.00000000E+00  0.00000000E+00
  0.00000000E+00  0.00000000E+00  0.00000000E+00
  0.00000000E+00  0.00000000E+00  0.00000000E+00
  0.00000000E+00  0.00000000E+00  0.00000000E+00
  0.00000000E+00  0.00000000E+00  0.00000000E+00
  0.00000000E+00  0.00000000E+00  0.00000000E+00
  0.00000000E+00  0.00000000E+00  0.00000000E+00
  0.00000000E+00  0.00000000E+00  0.00000000E+00
  0.00000000E+00  0.00000000E+00  0.00000000E+00
  0.00000000E+00  0.00000000E+00  0.00000000E+00
  0.00000000E+00  0.00000000E+00  0.00000000E+00
  0.00000000E+00  0.00000000E+00  0.00000000E+00
  0.00000000E+00  0.00000000E+00  0.00000000E+00
  0.00000000E+00  0.00000000E+00  0.00000000E+00
  0.00000000E+00  0.00000000E+00  0.00000000E+00
  0.00000000E+00  0.00000000E+00  0.00000000E+00
  0.00000000E+00  0.00000000E+00  0.00000000E+00
  0.00000000E+00  0.00000000E+00  0.00000000E+00
  0.00000000E+00  0.00000000E+00  0.00000000E+00
  0.00000000E+00  0.00000000E+00  0.00000000E+00
  0.00000000E+00  0.00000000E+00  0.00000000E+00
  0.00000000E+00  0.00000000E+00  0.00000000E+00
  0.00000000E+00  0.00000000E+00  0.00000000E+00
  0.00000000E+00  0.00000000E+00  0.00000000E+00
  0.00000000E+00  0.00000000E+00  0.00000000E+00
  0.00000000E+00  0.00000000E+00  0.00000000E+00
  0.00000000E+00  0.00000000E+00  0.00000000E+00
  0.00000000E+00  0.00000000E+00  0.00000000E+00
  0.00000000E+00  0.00000000E+00  0.00000000E+00
  0.00000000E+00  0.00000000E+00  0.00000000E+00
  0.00000000E+00  0.00000000E+00  0.00000000E+00
  0.00000000E+00  0.00000000E+00  0.00000000E+00
  0.00000000E+00  0.00000000E+00  0.00000000E+00
  0.00000000E+00  0.00000000E+00  0.00000000E+00
  0.00000000E+00  0.00000000E+00  0.00000000E+00
  0.00000000E+00  0.00000000E+00  0.00000000E+00
  0.00000000E+00  0.00000000E+00  0.00000000E+00
  0.00000000E+00  0.00000000E+00  0.00000000E+00
  0.00000000E+00  0.00000000E+00  0.00000000E+00
  0.00000000E+00  0.00000000E+00  0.00000000E+00
  0.00000000E+00  0.00000000E+00  0.00000000E+00
  0.00000000E+00  0.00000000E+00  0.00000000E+00
  0.00000000E+00  0.00000000E+00  0.00000000E+00
  0.00000000E+00  0.00000000E+00  0.00000000E+00
  0.00000000E+00  0.00000000E+00  0.00000000E+00
  0.00000000E+00  0.00000000E+00  0.00000000E+00
  0.00000000E+00  0.00000000E+00  0.00000000E+00
  0.00000000E+00  0.00000000E+00  0.00000000E+00
  0.00000000E+00  0.00000000E+00  0.00000000E+00
  0.00000000E+00  0.00000000E+00  0.00000000E+00
  0.00000000E+00  0.00000000E+00  0.00000000E+00
  0.00000000E+00  0.00000000E+00  0.00000000E+00
  0.00000000E+00  0.00000000E+00  0.00000000E+00
  0.00000000E+00  0.00000000E+00  0.00000000E+00
  0.00000000E+00  0.00000000E+00  0.00000000E+00
  0.00000000E+00  0.00000000E+00  0.00000000E+00
  0.00000000E+00  0.00000000E+00  0.00000000E+00
  0.00000000E+00  0.00000000E+00  0.00000000E+00
  0.00000000E+00  0.00000000E+00  0.00000000E+00
  0.00000000E+00  0.00000000E+00  0.00000000E+00
  0.00000000E+00  0.00000000E+00  0.00000000E+00
  0.00000000E+00  0.00000000E+00  0.00000000E+00
  0.00000000E+00  0.00000000E+00  0.00000000E+00
  0.00000000E+00  0.00000000E+00  0.00000000E+00
  0.00000000E+00  0.00000000E+00  0.00000000E+00
  0.00000000E+00  0.00000000E+00  0.00000000E+00
  0.00000000E+00  0.00000000E+00  0.00000000E+00
  0.00000000E+00  0.00000000E+00  0.00000000E+00
  0.00000000E+00  0.00000000E+00  0.00000000E+00
  0.00000000E+00  0.00000000E+00  0.00000000E+00
  0.00000000E+00  0.00000000E+00  0.00000000E+00
  0.00000000E+00  0.00000000E+00  0.00000000E+00
  0.00000000E+00  0.00000000E+00  0.00000000E+00
  0.00000000E+00  0.00000000E+00  0.00000000E+00
  0.00000000E+00  0.00000000E+00  0.00000000E+00
  0.00000000E+00  0.00000000E+00  0.00000000E+00
  0.00000000E+00  0.00000000E+00  0.00000000E+00
  0.00000000E+00  0.00000000E+00  0.00000000E+00
  0.00000000E+00  0.00000000E+00  0.00000000E+00
  0.00000000E+00  0.00000000E+00  0.00000000E+00
  0.00000000E+00  0.00000000E+00  0.00000000E+00
  0.00000000E+00  0.00000000E+00  0.00000000E+00
  0.00000000E+00  0.00000000E+00  0.00000000E+00
  0.00000000E+00  0.00000000E+00  0.00000000E+00
  0.00000000E+00  0.00000000E+00  0.00000000E+00
  0.00000000E+00  0.00000000E+00  0.00000000E+00
  0.00000000E+00  0.00000000E+00  0.00000000E+00
  0.00000000E+00  0.00000000E+00  0.00000000E+00
  0.00000000E+00  0.00000000E+00  0.00000000E+00
  0.00000000E+00  0.00000000E+00  0.00000000E+00
  0.00000000E+00  0.00000000E+00  0.00000000E+00
  0.00000000E+00  0.00000000E+00  0.00000000E+00
  0.00000000E+00  0.00000000E+00  0.00000000E+00
  0.00000000E+00  0.00000000E+00  0.00000000E+00
  0.00000000E+00  0.00000000E+00  0.00000000E+00
  0.00000000E+00  0.00000000E+00  0.00000000E+00
  0.00000000E+00  0.00000000E+00  0.00000000E+00
  0.00000000E+00  0.00000000E+00  0.00000000E+00
  0.00000000E+00  0.00000000E+00  0.00000000E+00
  0.00000000E+00  0.00000000E+00  0.00000000E+00
  0.00000000E+00  0.00000000E+00  0.00000000E+00
  0.00000000E+00  0.00000000E+00  0.00000000E+00
  0.00000000E+00  0.00000000E+00  0.00000000E+00
  0.00000000E+00  0.00000000E+00  0.00000000E+00
  0.00000000E+00  0.00000000E+00  0.00000000E+00
  0.00000000E+00  0.00000000E+00  0.00000000E+00
  0.00000000E+00  0.00000000E+00  0.00000000E+00
  0.00000000E+00  0.00000000E+00  0.00000000E+00
  0.00000000E+00  0.00000000E+00  0.00000000E+00
  0.00000000E+00  0.00000000E+00  0.00000000E+00
  0.00000000E+00  0.00000000E+00  0.00000000E+00
  0.00000000E+00  0.00000000E+00  0.00000000E+00
  0.00000000E+00  0.00000000E+00  0.00000000E+00
  0.00000000E+00  0.00000000E+00  0.00000000E+00
  0.00000000E+00  0.00000000E+00  0.00000000E+00
  0.00000000E+00  0.00000000E+00  0.00000000E+00
  0.00000000E+00  0.00000000E+00  0.00000000E+00
  0.00000000E+00  0.00000000E+00  0.00000000E+00
  0.00000000E+00  0.00000000E+00  0.00000000E+00
  0.00000000E+00  0.00000000E+00  0.00000000E+00
  0.00000000E+00  0.00000000E+00  0.00000000E+00
  0.00000000E+00  0.00000000E+00  0.00000000E+00
  0.00000000E+00  0.00000000E+00  0.00000000E+00
  0.00000000E+00  0.00000000E+00  0.00000000E+00
  0.00000000E+00  0.00000000E+00  0.00000000E+00
  0.00000000E+00  0.00000000E+00  0.00000000E+00
  0.00000000E+00  0.00000000E+00  0.00000000E+00
  0.00000000E+00  0.00000000E+00  0.00000000E+00
  0.00000000E+00  0.00000000E+00  0.00000000E+00
  0.00000000E+00  0.00000000E+00  0.00000000E+00
  0.00000000E+00  0.00000000E+00  0.00000000E+00
  0.00000000E+00  0.00000000E+00  0.00000000E+00
  0.00000000E+00  0.00000000E+00  0.00000000E+00
