# Supplementary material for: Rational Design of Metal-Doped Graphitic Materials for Enhanced Lithium–Sulfur Batteries
Source: ACS Nano. 2025 Oct 14;19(42):37013–26. doi: 10.1021/acsnano.5c10546 (PMC12574205; doi:10.1021/acsnano.5c10546)
Supplement: Supplementary file 2 [file nn5c10546_si_002.zip › CONTCAR_Y]

Comment                                 
   1.00000000000000     
    19.6479999999999997    0.0000000000000000    0.0000000000000000
     0.0000000000000013   21.2696000000000005    0.0000000000000000
     0.0000000000000012    0.0000000000000012   20.0000000000000000
   C    N    Li   S    Y 
   154     4     2     1     1
Selective dynamics
Direct
  0.0031464372373594  0.0050709058100167  0.1614633343242329   T   T   T
  0.0031516695785071  0.2049142699998442  0.1600261669871205   T   T   T
  0.0032936480027925  0.4046659901380951  0.1490860024388244   T   T   T
  0.0033622594350018  0.6050428747870504  0.1439096079851783   T   T   T
  0.0032755856553206  0.8052829659503783  0.1517878074691911   T   T   T
  0.1281872720687710  0.0050719937169634  0.1674737103599181   T   T   T
  0.1281641258267865  0.2050369198637822  0.1664187446675002   T   T   T
  0.1280110307991515  0.4048675400828766  0.1571320633111227   T   T   T
  0.1278634031856891  0.6051242841428159  0.1522019239211143   T   T   T
  0.1281647012755556  0.8052442314962321  0.1593343478197943   T   T   T
  0.2533540845702640  0.0049616679684345  0.1740182766626281   T   T   T
  0.2533642357398673  0.2052856598143088  0.1737281478079541   T   T   T
  0.2526927020220284  0.4051924702632265  0.1690141830693750   T   T   T
  0.2519279033977966  0.6049629207602820  0.1645012013276076   T   T   T
  0.2531136015400886  0.8049993008932018  0.1695066641160561   T   T   T
  0.3784890732370511  0.0046075713157481  0.1777494863790116   T   T   T
  0.3785999567275210  0.2056856599594369  0.1785206416092185   T   T   T
  0.3779995868102510  0.4060757238526049  0.1800937683628497   T   T   T
  0.3759530489442741  0.6053295093618133  0.1820253469974757   T   T   T
  0.3784663989835144  0.8040358376518348  0.1777747064433114   T   T   T
  0.5032636672947980  0.0045854770220890  0.1762259437368156   T   T   T
  0.5033152229845413  0.2057488579380370  0.1773934532502801   T   T   T
  0.5036960878215431  0.4090066541886786  0.1847702403184530   T   T   T
  0.5035011761744295  0.8021617041673050  0.1797474167433008   T   T   T
  0.6278280730945838  0.0046108335266756  0.1693009360147854   T   T   T
  0.6278030097104865  0.2057467929656628  0.1696933032260384   T   T   T
  0.6289117453991958  0.4061353821498707  0.1703240881091085   T   T   T
  0.6307744831814668  0.6056385895042362  0.1745387426650385   T   T   T
  0.6281566011189501  0.8039536058356610  0.1684673919599516   T   T   T
  0.7527446610580321  0.0049707372110454  0.1619849039327072   T   T   T
  0.7527589663845674  0.2052584210134391  0.1613623933506271   T   T   T
  0.7534109093447137  0.4052098816365268  0.1552827989477530   T   T   T
  0.7541012424623686  0.6049734999765064  0.1522936228623370   T   T   T
  0.7530082432763275  0.8049606060397432  0.1562343941694924   T   T   T
  0.8779976067458407  0.0050936400198282  0.1590422893975972   T   T   T
  0.8780195711253611  0.2049983552696420  0.1576130114891848   T   T   T
  0.8783465169309667  0.4048286039807674  0.1475511080348311   T   T   T
  0.8785526008555143  0.6051266618684104  0.1428683065141738   T   T   T
  0.8781722032326620  0.8053083342061422  0.1500642688721590   T   T   T
  0.0657257645890969  0.0383643088852702  0.1649435413465612   T   T   T
  0.0657736106027249  0.2382309753566469  0.1615700980203991   T   T   T
  0.0658078889159765  0.4380932114275937  0.1508353401127072   T   T   T
  0.0657681269106531  0.6385175684281191  0.1479214074824695   T   T   T
  0.0658187046691325  0.8385333889759584  0.1568196683881060   T   T   T
  0.1908084682618737  0.0383747216157690  0.1713672129512708   T   T   T
  0.1908041192024487  0.2384398157323205  0.1691612892489467   T   T   T
  0.1902901952555821  0.4383339983226034  0.1613888892914973   T   T   T
  0.1900225212992774  0.6385736032609748  0.1584174967995917   T   T   T
  0.1907340576318283  0.8384279625909831  0.1656066719861611   T   T   T
  0.3158799668626672  0.0382654529176981  0.1766944016652434   T   T   T
  0.3158333317856277  0.2388489007030119  0.1763792969592395   T   T   T
  0.3145455888172957  0.4385712391869243  0.1747291562683140   T   T   T
  0.3138217040659091  0.6379801319743094  0.1725609092900195   T   T   T
  0.3157784133217550  0.8377925023256534  0.1744175768031090   T   T   T
  0.4408614283944363  0.0382285008917447  0.1778367908403004   T   T   T
  0.4410713127946019  0.2395097579891382  0.1792818729473366   T   T   T
  0.4395042276844629  0.4414051671409505  0.1864326322461904   T   T   T
  0.4413180193787570  0.8367971811350722  0.1792700426119016   T   T   T
  0.5656067246133932  0.0382463927484843  0.1733457165818894   T   T   T
  0.5655428400421355  0.2396178291126811  0.1743912961648346   T   T   T
  0.5682658483064171  0.4414547038628224  0.1811768936156591   T   T   T
  0.5655280468561177  0.8367206969532630  0.1743679624467630   T   T   T
  0.6902773154243760  0.0382821311476139  0.1656617033144326   T   T   T
  0.6903848810657476  0.2388747221289463  0.1646840593395408   T   T   T
  0.6916211617741755  0.4387010288466479  0.1622041861459189   T   T   T
  0.6923541346107525  0.6379792356482854  0.1616153996524179   T   T   T
  0.6904500810555162  0.8377681075755128  0.1624124512734637   T   T   T
  0.8152968388203869  0.0383863081674939  0.1603589642274999   T   T   T
  0.8153359398652346  0.2383883749132760  0.1575187614621798   T   T   T
  0.8159016207517318  0.4383121233395655  0.1489598836385067   T   T   T
  0.8160935939929269  0.6385330379168089  0.1465148381594142   T   T   T
  0.8154128839440093  0.8384857672165815  0.1535875562249824   T   T   T
  0.9405077105578029  0.0383756578837582  0.1604304179889933   T   T   T
  0.9405545241526864  0.2382085135360990  0.1566687485311031   T   T   T
  0.9408249214825518  0.4380709574642131  0.1455892847769860   T   T   T
  0.9408898883369439  0.6385353138383596  0.1427728474649103   T   T   T
  0.9406142701002554  0.8385843581416408  0.1519348783637532   T   T   T
  0.0657184179309693  0.1050576754606751  0.1653103613305431   T   T   T
  0.0657864974642836  0.3049165194048133  0.1581926324110106   T   T   T
  0.0657539529010094  0.5048881280840266  0.1483398870716458   T   T   T
  0.0658372653581161  0.7053191879650209  0.1500136693773181   T   T   T
  0.0657998059570060  0.9052230652761084  0.1602637585332754   T   T   T
  0.1908046449177409  0.1050411132741658  0.1716165883769029   T   T   T
  0.1907151241070813  0.3050024785981947  0.1667434262003766   T   T   T
  0.1899961455781699  0.5048116215893325  0.1589801734949073   T   T   T
  0.1903165049345117  0.7050607112037002  0.1604497633005391   T   T   T
  0.1908232440331798  0.9049921057468047  0.1681006973355202   T   T   T
  0.3158693410893413  0.1051407365169067  0.1769688776298841   T   T   T
  0.3157589840148758  0.3056167458110287  0.1756818346310398   T   T   T
  0.3138060014994465  0.5054256146908513  0.1730670870567410   T   T   T
  0.3145635855852922  0.7048418643900368  0.1737603405040157   T   T   T
  0.3158519501319434  0.9045650683353484  0.1753039995016359   T   T   T
  0.4408590798707249  0.1051642919741613  0.1781389429367665   T   T   T
  0.4413040476692433  0.3066213275227344  0.1805972263676823   T   T   T
  0.4394983184964031  0.7020966668133670  0.1858767578564770   T   T   T
  0.4410874855189259  0.9038968306238944  0.1780989876841556   T   T   T
  0.5656125742440086  0.1051746929089615  0.1735957016812914   T   T   T
  0.5655337818144792  0.3067049581013594  0.1755325158300464   T   T   T
  0.5682616360762008  0.7020045958330270  0.1806292031120776   T   T   T
  0.5655384481036199  0.9038135147482106  0.1733838011827138   T   T   T
  0.6902914143652841  0.1051587780149615  0.1659307799042141   T   T   T
  0.6904556710873434  0.3056513732503107  0.1634430460762541   T   T   T
  0.6923675242970158  0.5054312243319757  0.1619503824130449   T   T   T
  0.6916388216542115  0.7047028687548184  0.1615704014460066   T   T   T
  0.6903565838482384  0.9045460455606605  0.1636695814572289   T   T   T
  0.8152941924589383  0.1050343327518044  0.1605919394043633   T   T   T
  0.8154194399944060  0.3049553308437279  0.1546541300463082   T   T   T
  0.8161082069966527  0.5048742673866503  0.1469017456202813   T   T   T
  0.8158988096192764  0.7050990936652861  0.1482840026808128   T   T   T
  0.8153176095573794  0.9050513241164295  0.1565633317345344   T   T   T
  0.9405071832407298  0.1050542681608714  0.1607526238123280   T   T   T
  0.9406082286482046  0.3048614232338367  0.1531458721336811   T   T   T
  0.9408918645282012  0.5048706761556113  0.1431475000554029   T   T   T
  0.9408377619011690  0.7053400618426838  0.1449309545720772   T   T   T
  0.9405542932346166  0.9052495293587045  0.1555820589834373   T   T   T
  0.0031352539384067  0.1383695097064779  0.1621518823517356   T   T   T
  0.0032595456432897  0.3381587157064372  0.1530401098599176   T   T   T
  0.0033621453706380  0.5383522902617515  0.1441055562819123   T   T   T
  0.0033122096283881  0.7387558655086232  0.1481499175375748   T   T   T
  0.0031622837377576  0.9385368654219916  0.1589172897337302   T   T   T
  0.1281775048119616  0.1383595623869463  0.1680551112042635   T   T   T
  0.1281401802154348  0.3381920823239818  0.1605276442835130   T   T   T
  0.1278621335779089  0.5382661026204706  0.1524404965595227   T   T   T
  0.1280461970863700  0.7385529404156465  0.1561348351683535   T   T   T
  0.1281863917053776  0.9383989941329355  0.1653730243807709   T   T   T
  0.2533401461750854  0.1384502714299641  0.1745095999866554   T   T   T
  0.2531018308283129  0.3384110879723400  0.1706708231635199   T   T   T
  0.2519146519524672  0.5384132947938227  0.1648113227870423   T   T   T
  0.2527241623746983  0.7382231462787434  0.1678699035886114   T   T   T
  0.2533787530462859  0.9381313164777297  0.1728347885546684   T   T   T
  0.3784724462200173  0.1387921122915884  0.1783478154424198   T   T   T
  0.3784472157194276  0.3393870327922230  0.1791184701726400   T   T   T
  0.3759725889318588  0.5381355391639895  0.1821373976060407   T   T   T
  0.3780140709796869  0.7373551633227025  0.1790838899604158   T   T   T
  0.3786149532557813  0.9377135029026502  0.1774953506030082   T   T   T
  0.5032634521688328  0.1388232282806088  0.1767305813507394   T   T   T
  0.5034918055216951  0.3412701493490919  0.1808932961936988   T   T   T
  0.5036953620569249  0.7344530784242096  0.1840391306767180   T   T   T
  0.5033231630078725  0.9376591560971939  0.1764906873408056   T   T   T
  0.6278510184921003  0.1388174526374602  0.1698125680742334   T   T   T
  0.6281621339625988  0.3394549002850267  0.1695294817120038   T   T   T
  0.6307830242824994  0.5377940719994857  0.1747132146935491   T   T   T
  0.6289066617213758  0.7372788805925400  0.1695438246220311   T   T   T
  0.6277919634073763  0.9376763795454005  0.1688076959443455   T   T   T
  0.7527659415371343  0.1384682318106591  0.1624717297430228   T   T   T
  0.7530110484277307  0.3384762269519920  0.1572359119210649   T   T   T
  0.7541046356637764  0.5384201688681231  0.1524690103161694   T   T   T
  0.7534119594108591  0.7382129488448190  0.1544790570190764   T   T   T
  0.7527319540349279  0.9381717223245397  0.1604770516846589   T   T   T
  0.8779966127530107  0.1383329822165178  0.1595339635714315   T   T   T
  0.8781682109729363  0.3381278610872118  0.1511181270898160   T   T   T
  0.8785559904962088  0.5382782498620541  0.1430839103027309   T   T   T
  0.8783533712759783  0.7385988116461237  0.1467704595027612   T   T   T
  0.8780123895341896  0.9384398981830530  0.1567743222583352   T   T   T
  0.4357889763425740  0.6375527711061988  0.1943207972719345   T   T   T
  0.5718606696792824  0.6381970569152308  0.1873370377252033   T   T   T
  0.4358441188135999  0.5059792603356882  0.1943518150863727   T   T   T
  0.5718465269107469  0.5052834878989476  0.1875514820899401   T   T   T
  0.3726507764567011  0.4983722091781747  0.2922072276472217   T   T   T
  0.3750779020345518  0.6474026876573832  0.2915802642089914   T   T   T
  0.4258558128954431  0.5724209522465726  0.3533995380728978   T   T   T
  0.5074572982743224  0.5717970820548298  0.2505071106206303   T   T   T
 
  0.00000000E+00  0.00000000E+00  0.00000000E+00
  0.00000000E+00  0.00000000E+00  0.00000000E+00
  0.00000000E+00  0.00000000E+00  0.00000000E+00
  0.00000000E+00  0.00000000E+00  0.00000000E+00
  0.00000000E+00  0.00000000E+00  0.00000000E+00
  0.00000000E+00  0.00000000E+00  0.00000000E+00
  0.00000000E+00  0.00000000E+00  0.00000000E+00
  0.00000000E+00  0.00000000E+00  0.00000000E+00
  0.00000000E+00  0.00000000E+00  0.00000000E+00
  0.00000000E+00  0.00000000E+00  0.00000000E+00
  0.00000000E+00  0.00000000E+00  0.00000000E+00
  0.00000000E+00  0.00000000E+00  0.00000000E+00
  0.00000000E+00  0.00000000E+00  0.00000000E+00
  0.00000000E+00  0.00000000E+00  0.00000000E+00
  0.00000000E+00  0.00000000E+00  0.00000000E+00
  0.00000000E+00  0.00000000E+00  0.00000000E+00
  0.00000000E+00  0.00000000E+00  0.00000000E+00
  0.00000000E+00  0.00000000E+00  0.00000000E+00
  0.00000000E+00  0.00000000E+00  0.00000000E+00
  0.00000000E+00  0.00000000E+00  0.00000000E+00
  0.00000000E+00  0.00000000E+00  0.00000000E+00
  0.00000000E+00  0.00000000E+00  0.00000000E+00
  0.00000000E+00  0.00000000E+00  0.00000000E+00
  0.00000000E+00  0.00000000E+00  0.00000000E+00
  0.00000000E+00  0.00000000E+00  0.00000000E+00
  0.00000000E+00  0.00000000E+00  0.00000000E+00
  0.00000000E+00  0.00000000E+00  0.00000000E+00
  0.00000000E+00  0.00000000E+00  0.00000000E+00
  0.00000000E+00  0.00000000E+00  0.00000000E+00
  0.00000000E+00  0.00000000E+00  0.00000000E+00
  0.00000000E+00  0.00000000E+00  0.00000000E+00
  0.00000000E+00  0.00000000E+00  0.00000000E+00
  0.00000000E+00  0.00000000E+00  0.00000000E+00
  0.00000000E+00  0.00000000E+00  0.00000000E+00
  0.00000000E+00  0.00000000E+00  0.00000000E+00
  0.00000000E+00  0.00000000E+00  0.00000000E+00
  0.00000000E+00  0.00000000E+00  0.00000000E+00
  0.00000000E+00  0.00000000E+00  0.00000000E+00
  0.00000000E+00  0.00000000E+00  0.00000000E+00
  0.00000000E+00  0.00000000E+00  0.00000000E+00
  0.00000000E+00  0.00000000E+00  0.00000000E+00
  0.00000000E+00  0.00000000E+00  0.00000000E+00
  0.00000000E+00  0.00000000E+00  0.00000000E+00
  0.00000000E+00  0.00000000E+00  0.00000000E+00
  0.00000000E+00  0.00000000E+00  0.00000000E+00
  0.00000000E+00  0.00000000E+00  0.00000000E+00
  0.00000000E+00  0.00000000E+00  0.00000000E+00
  0.00000000E+00  0.00000000E+00  0.00000000E+00
  0.00000000E+00  0.00000000E+00  0.00000000E+00
  0.00000000E+00  0.00000000E+00  0.00000000E+00
  0.00000000E+00  0.00000000E+00  0.00000000E+00
  0.00000000E+00  0.00000000E+00  0.00000000E+00
  0.00000000E+00  0.00000000E+00  0.00000000E+00
  0.00000000E+00  0.00000000E+00  0.00000000E+00
  0.00000000E+00  0.00000000E+00  0.00000000E+00
  0.00000000E+00  0.00000000E+00  0.00000000E+00
  0.00000000E+00  0.00000000E+00  0.00000000E+00
  0.00000000E+00  0.00000000E+00  0.00000000E+00
  0.00000000E+00  0.00000000E+00  0.00000000E+00
  0.00000000E+00  0.00000000E+00  0.00000000E+00
  0.00000000E+00  0.00000000E+00  0.00000000E+00
  0.00000000E+00  0.00000000E+00  0.00000000E+00
  0.00000000E+00  0.00000000E+00  0.00000000E+00
  0.00000000E+00  0.00000000E+00  0.00000000E+00
  0.00000000E+00  0.00000000E+00  0.00000000E+00
  0.00000000E+00  0.00000000E+00  0.00000000E+00
  0.00000000E+00  0.00000000E+00  0.00000000E+00
  0.00000000E+00  0.00000000E+00  0.00000000E+00
  0.00000000E+00  0.00000000E+00  0.00000000E+00
  0.00000000E+00  0.00000000E+00  0.00000000E+00
  0.00000000E+00  0.00000000E+00  0.00000000E+00
  0.00000000E+00  0.00000000E+00  0.00000000E+00
  0.00000000E+00  0.00000000E+00  0.00000000E+00
  0.00000000E+00  0.00000000E+00  0.00000000E+00
  0.00000000E+00  0.00000000E+00  0.00000000E+00
  0.00000000E+00  0.00000000E+00  0.00000000E+00
  0.00000000E+00  0.00000000E+00  0.00000000E+00
  0.00000000E+00  0.00000000E+00  0.00000000E+00
  0.00000000E+00  0.00000000E+00  0.00000000E+00
  0.00000000E+00  0.00000000E+00  0.00000000E+00
  0.00000000E+00  0.00000000E+00  0.00000000E+00
  0.00000000E+00  0.00000000E+00  0.00000000E+00
  0.00000000E+00  0.00000000E+00  0.00000000E+00
  0.00000000E+00  0.00000000E+00  0.00000000E+00
  0.00000000E+00  0.00000000E+00  0.00000000E+00
  0.00000000E+00  0.00000000E+00  0.00000000E+00
  0.00000000E+00  0.00000000E+00  0.00000000E+00
  0.00000000E+00  0.00000000E+00  0.00000000E+00
  0.00000000E+00  0.00000000E+00  0.00000000E+00
  0.00000000E+00  0.00000000E+00  0.00000000E+00
  0.00000000E+00  0.00000000E+00  0.00000000E+00
  0.00000000E+00  0.00000000E+00  0.00000000E+00
  0.00000000E+00  0.00000000E+00  0.00000000E+00
  0.00000000E+00  0.00000000E+00  0.00000000E+00
  0.00000000E+00  0.00000000E+00  0.00000000E+00
  0.00000000E+00  0.00000000E+00  0.00000000E+00
  0.00000000E+00  0.00000000E+00  0.00000000E+00
  0.00000000E+00  0.00000000E+00  0.00000000E+00
  0.00000000E+00  0.00000000E+00  0.00000000E+00
  0.00000000E+00  0.00000000E+00  0.00000000E+00
  0.00000000E+00  0.00000000E+00  0.00000000E+00
  0.00000000E+00  0.00000000E+00  0.00000000E+00
  0.00000000E+00  0.00000000E+00  0.00000000E+00
  0.00000000E+00  0.00000000E+00  0.00000000E+00
  0.00000000E+00  0.00000000E+00  0.00000000E+00
  0.00000000E+00  0.00000000E+00  0.00000000E+00
  0.00000000E+00  0.00000000E+00  0.00000000E+00
  0.00000000E+00  0.00000000E+00  0.00000000E+00
  0.00000000E+00  0.00000000E+00  0.00000000E+00
  0.00000000E+00  0.00000000E+00  0.00000000E+00
  0.00000000E+00  0.00000000E+00  0.00000000E+00
  0.00000000E+00  0.00000000E+00  0.00000000E+00
  0.00000000E+00  0.00000000E+00  0.00000000E+00
  0.00000000E+00  0.00000000E+00  0.00000000E+00
  0.00000000E+00  0.00000000E+00  0.00000000E+00
  0.00000000E+00  0.00000000E+00  0.00000000E+00
  0.00000000E+00  0.00000000E+00  0.00000000E+00
  0.00000000E+00  0.00000000E+00  0.00000000E+00
  0.00000000E+00  0.00000000E+00  0.00000000E+00
  0.00000000E+00  0.00000000E+00  0.00000000E+00
  0.00000000E+00  0.00000000E+00  0.00000000E+00
  0.00000000E+00  0.00000000E+00  0.00000000E+00
  0.00000000E+00  0.00000000E+00  0.00000000E+00
  0.00000000E+00  0.00000000E+00  0.00000000E+00
  0.00000000E+00  0.00000000E+00  0.00000000E+00
  0.00000000E+00  0.00000000E+00  0.00000000E+00
  0.00000000E+00  0.00000000E+00  0.00000000E+00
  0.00000000E+00  0.00000000E+00  0.00000000E+00
  0.00000000E+00  0.00000000E+00  0.00000000E+00
  0.00000000E+00  0.00000000E+00  0.00000000E+00
  0.00000000E+00  0.00000000E+00  0.00000000E+00
  0.00000000E+00  0.00000000E+00  0.00000000E+00
  0.00000000E+00  0.00000000E+00  0.00000000E+00
  0.00000000E+00  0.00000000E+00  0.00000000E+00
  0.00000000E+00  0.00000000E+00  0.00000000E+00
  0.00000000E+00  0.00000000E+00  0.00000000E+00
  0.00000000E+00  0.00000000E+00  0.00000000E+00
  0.00000000E+00  0.00000000E+00  0.00000000E+00
  0.00000000E+00  0.00000000E+00  0.00000000E+00
  0.00000000E+00  0.00000000E+00  0.00000000E+00
  0.00000000E+00  0.00000000E+00  0.00000000E+00
  0.00000000E+00  0.00000000E+00  0.00000000E+00
  0.00000000E+00  0.00000000E+00  0.00000000E+00
  0.00000000E+00  0.00000000E+00  0.00000000E+00
  0.00000000E+00  0.00000000E+00  0.00000000E+00
  0.00000000E+00  0.00000000E+00  0.00000000E+00
  0.00000000E+00  0.00000000E+00  0.00000000E+00
  0.00000000E+00  0.00000000E+00  0.00000000E+00
  0.00000000E+00  0.00000000E+00  0.00000000E+00
  0.00000000E+00  0.00000000E+00  0.00000000E+00
  0.00000000E+00  0.00000000E+00  0.00000000E+00
  0.00000000E+00  0.00000000E+00  0.00000000E+00
  0.00000000E+00  0.00000000E+00  0.00000000E+00
  0.00000000E+00  0.00000000E+00  0.00000000E+00
  0.00000000E+00  0.00000000E+00  0.00000000E+00
  0.00000000E+00  0.00000000E+00  0.00000000E+00
  0.00000000E+00  0.00000000E+00  0.00000000E+00
  0.00000000E+00  0.00000000E+00  0.00000000E+00
  0.00000000E+00  0.00000000E+00  0.00000000E+00
  0.00000000E+00  0.00000000E+00  0.00000000E+00
  0.00000000E+00  0.00000000E+00  0.00000000E+00
  0.00000000E+00  0.00000000E+00  0.00000000E+00
